# Supplementary material for: Reversible RNA phosphorylation stabilizes tRNA for cellular thermotolerance
Source: Nature. 2022 Apr 27;605(7909):372–9. doi: 10.1038/s41586-022-04677-2 (PMC9095486; doi:10.1038/s41586-022-04677-2)
Supplement: Supplementary file 5 — Source Data Fig. 1 [file 41586_2022_4677_MOESM5_ESM.xlsx]

## Sheet: Fig.1f_Melting curves
	Reversible RNA phosphorylation stabilizes tRNA for cellular thermotolerance
	T. Ohira, K. Minowa, K. Sugiyama, S. Yamashita, Y. Sakaguchi, K. Miyauchi, R. Noguchi, A. Kaneko, I. Orita, T. Fukui, K. Tomita, T. Suzuki.
	Fig. 1f. Melting curves of S. tokodaii tRNAVal3 with or without Up47.
	tRNAVal3 with Up									tRNAVal3 without Up
	Experiment 1 (Tm value: 85.79˚C)			Experiment 2 (Tm value: 85.31˚C)			Experiment 3 (Tm value: 86.32˚C)			Experiment 1 (Tm value: 78.64˚C)			Experiment 2 (Tm value: 79.72˚C)			Experiment 3 (Tm value: 79.23˚C)
	Temperature [˚C]	Absorbance	Relative hyperchromicity [%]	Temperature [˚C]	Absorbance	Relative hyperchromicity [%]	Temperature [˚C]	Absorbance	Relative hyperchromicity [%]	Temperature [˚C]	Absorbance	Relative hyperchromicity [%]	Temperature [˚C]	Absorbance	Relative hyperchromicity [%]	Temperature [˚C]	Absorbance	Relative hyperchromicity [%]
	40	0.103629	0	40	0.113395	0	40	0.109638	0	40	0.123858	0	40	0.132218	0	40	0.141822	0
	39.92	0.103747	0.00113481	39.91	0.11338	-0.000134926	39.9	0.109569	-0.000629344	39.94	0.123752	-0.000852592	39.94	0.132191	-0.000204208	39.94	0.141812	-7.1921e-05
	40.02	0.1036	-0.000283703	40.01	0.113397	1.49918e-05	40	0.109638	0	40.04	0.123928	0.000568395	40.04	0.132236	0.000136139	40.04	0.141829	4.79474e-05
	40.12	0.10338	-0.00240665	40.11	0.113498	0.000905681	40.1	0.109695	0.000519893	40.14	0.123816	-0.00033587	40.14	0.132281	0.000476486	40.14	0.141808	-0.000100125
	40.22	0.103306	-0.00312074	40.21	0.113533	0.00121434	40.2	0.109681	0.0003922	40.24	0.123348	-0.0041144	40.24	0.132238	0.000151265	40.24	0.14177	-0.000368066
	40.32	0.103424	-0.00198206	40.31	0.113537	0.00124961	40.3	0.109634	-3.64837e-05	40.34	0.123191	-0.00538199	40.34	0.132229	8.31959e-05	40.34	0.141775	-0.000332811
	40.42	0.103681	0.000497928	40.41	0.113581	0.00163763	40.4	0.109614	-0.000218902	40.44	0.123495	-0.00292756	40.44	0.132322	0.00078658	40.44	0.141841	0.00013256
	40.52	0.103838	0.00201294	40.51	0.113659	0.00232549	40.5	0.109576	-0.000565497	40.54	0.123787	-0.000570009	40.54	0.132413	0.00147484	40.54	0.141879	0.000400501
	40.62	0.103806	0.00170415	40.61	0.113742	0.00305745	40.6	0.109463	-0.00159616	40.64	0.123929	0.000576468	40.64	0.132445	0.00171686	40.64	0.141863	0.000287684
	40.72	0.103694	0.000623375	40.71	0.113789	0.00347193	40.7	0.109365	-0.00249001	40.74	0.123988	0.00105282	40.74	0.132442	0.00169417	40.74	0.14186	0.000266531
	40.82	0.10362	-9.07078e-05	40.81	0.113778	0.00337492	40.8	0.10939	-0.00226199	40.84	0.123978	0.000972084	40.84	0.13241	0.00145215	40.84	0.141881	0.000414604
	40.92	0.103778	0.00143396	40.91	0.113691	0.00260769	40.9	0.109431	-0.00188803	40.94	0.12392	0.000503804	40.94	0.13235	0.000998351	40.94	0.141896	0.00052037
	41.02	0.104006	0.0036341	41.01	0.113563	0.0014789	41	0.109343	-0.00269067	41.04	0.123856	-1.29181e-05	41.04	0.132286	0.000514302	41.04	0.141905	0.00058383
	41.12	0.103972	0.00330601	41.11	0.113534	0.00122315	41.1	0.109269	-0.00336562	41.14	0.123798	-0.000481198	41.14	0.132252	0.000257151	41.14	0.141919	0.000682545
	41.22	0.103813	0.0017717	41.21	0.11361	0.00189338	41.2	0.109324	-0.00286397	41.24	0.123794	-0.000513493	41.24	0.132278	0.000453796	41.24	0.141944	0.000858822
	41.32	0.103817	0.0018103	41.31	0.113667	0.00239604	41.3	0.109291	-0.00316496	41.34	0.123883	0.000205074	41.34	0.132382	0.00124038	41.34	0.141981	0.00111971
	41.42	0.103883	0.00244718	41.41	0.113699	0.00267824	41.4	0.10908	-0.00508948	41.44	0.123949	0.000737944	41.44	0.132484	0.00201183	41.44	0.142012	0.0013383
	41.52	0.103839	0.00202259	41.51	0.113763	0.00324264	41.5	0.108984	-0.00596509	41.54	0.123873	0.000124336	41.54	0.132484	0.00201183	41.54	0.142014	0.0013524
	41.62	0.103719	0.000864619	41.61	0.113828	0.00381585	41.6	0.109119	-0.00473376	41.64	0.123708	-0.00120784	41.64	0.132405	0.00141433	41.64	0.141981	0.00111971
	41.72	0.103606	-0.000225805	41.71	0.113862	0.00411569	41.7	0.109238	-0.00364837	41.74	0.123581	-0.00223321	41.74	0.132327	0.000824396	41.74	0.141932	0.000774209
	41.82	0.10365	0.000198785	41.81	0.113876	0.00423915	41.8	0.109219	-0.00382167	41.84	0.123641	-0.00174878	41.84	0.132358	0.00105886	41.84	0.141933	0.00078126
	41.92	0.103897	0.00258228	41.91	0.113897	0.00442435	41.9	0.10922	-0.00381255	41.94	0.123866	6.78198e-05	41.94	0.132535	0.00239756	41.94	0.14202	0.0013947
	42.02	0.104106	0.00459908	42.01	0.113919	0.00461836	42	0.109301	-0.00307375	42.04	0.123983	0.00101245	42.04	0.132649	0.00325977	42.04	0.142085	0.00185302
	42.12	0.104086	0.00440609	42.11	0.113935	0.00475946	42.1	0.109341	-0.00270891	42.14	0.123957	0.000802535	42.14	0.132577	0.00271521	42.14	0.142061	0.0016838
	42.22	0.104017	0.00374025	42.21	0.11397	0.00506811	42.2	0.109288	-0.00319232	42.24	0.124014	0.00126274	42.24	0.132442	0.00169417	42.24	0.141985	0.00114792
	42.32	0.104013	0.00370165	42.31	0.114002	0.00535031	42.3	0.109207	-0.00393112	42.34	0.124104	0.00198938	42.34	0.132367	0.00112693	42.34	0.1419	0.000548574
	42.42	0.103934	0.00293932	42.41	0.113979	0.00514748	42.4	0.109099	-0.00491618	42.44	0.124061	0.00164221	42.44	0.132337	0.000900029	42.44	0.141836	9.73049e-05
	42.52	0.103838	0.00201294	42.51	0.11387	0.00418624	42.5	0.108929	-0.00646674	42.54	0.123973	0.000931715	42.54	0.132333	0.000869776	42.54	0.141812	-7.1921e-05
	42.62	0.103968	0.00326741	42.61	0.113885	0.00431852	42.6	0.108785	-0.00778015	42.64	0.124034	0.00142422	42.64	0.132439	0.00167148	42.64	0.14183	5.49984e-05
	42.72	0.104239	0.0058825	42.71	0.114098	0.00619691	42.7	0.108827	-0.00739707	42.74	0.124141	0.00228811	42.74	0.132603	0.00291186	42.74	0.141855	0.000231275
	42.82	0.104346	0.00691503	42.81	0.114185	0.00696413	42.8	0.108945	-0.0063208	42.84	0.124081	0.00180368	42.84	0.13262	0.00304043	42.84	0.141829	4.79474e-05
	42.92	0.10425	0.00598865	42.91	0.11405	0.00577361	42.9	0.108934	-0.00642113	42.94	0.123953	0.000770239	42.94	0.132497	0.00211015	42.94	0.141741	-0.000572548
	43.02	0.104139	0.00491752	43.01	0.113994	0.00527976	43	0.108869	-0.00701399	43.04	0.124006	0.00119815	43.04	0.132494	0.00208746	43.04	0.141677	-0.00102382
	43.12	0.104065	0.00420344	43.11	0.114097	0.00618809	43.1	0.108909	-0.00664915	43.14	0.124043	0.00149688	43.14	0.132554	0.00254126	43.14	0.141607	-0.00151739
	43.22	0.103905	0.00265948	43.21	0.11412	0.00639092	43.2	0.109041	-0.00544519	43.24	0.123807	-0.000408534	43.24	0.132431	0.00161098	43.24	0.141454	-0.00259621
	43.32	0.103692	0.000604076	43.31	0.114024	0.00554432	43.3	0.109155	-0.00440541	43.34	0.123519	-0.00273378	43.34	0.132261	0.00032522	43.34	0.141323	-0.0035199
	43.42	0.103618	-0.000110007	43.41	0.114	0.00533267	43.4	0.109163	-0.00433244	43.44	0.123475	-0.00308903	43.44	0.13229	0.000544555	43.44	0.141321	-0.003534
	43.52	0.103777	0.00142431	43.51	0.114135	0.0065232	43.5	0.10904	-0.00545431	43.54	0.123642	-0.00174071	43.54	0.132408	0.00143702	43.54	0.141327	-0.0034917
	43.62	0.104241	0.0059018	43.61	0.114304	0.00801356	43.6	0.109039	-0.00546343	43.64	0.123868	8.39674e-05	43.64	0.132457	0.00180762	43.64	0.141249	-0.00404168
	43.72	0.104675	0.0100898	43.71	0.114413	0.0089748	43.7	0.109256	-0.00348419	43.74	0.123977	0.00096401	43.74	0.13248	0.00198158	43.74	0.141188	-0.0044718
	43.82	0.104773	0.0110355	43.81	0.114418	0.00901889	43.8	0.109314	-0.00295518	43.84	0.123914	0.000455362	43.84	0.132495	0.00209502	43.84	0.141191	-0.00445064
	43.92	0.104679	0.0101284	43.91	0.114367	0.00856914	43.9	0.10914	-0.00454222	43.94	0.123829	-0.00023091	43.94	0.132506	0.00217822	43.94	0.141166	-0.00462692
	44.02	0.104567	0.00904763	44.01	0.114367	0.00856914	44	0.109031	-0.0055364	44.04	0.123803	-0.000440829	44.04	0.132552	0.00252613	44.04	0.141067	-0.00532498
	44.12	0.104473	0.00814055	44.11	0.114451	0.00930991	44.1	0.109037	-0.00548168	44.14	0.123789	-0.000553862	44.14	0.132587	0.00279085	44.14	0.140959	-0.00608649
	44.22	0.104397	0.00740716	44.21	0.114533	0.010033	44.2	0.109034	-0.00550904	44.24	0.123787	-0.000570009	44.24	0.132577	0.00271521	44.24	0.140896	-0.00653071
	44.32	0.104374	0.00718522	44.31	0.114529	0.00999777	44.3	0.109031	-0.0055364	44.34	0.123865	5.9746e-05	44.34	0.132589	0.00280597	44.34	0.140847	-0.00687622
	44.42	0.104423	0.00765806	44.41	0.114464	0.00942455	44.4	0.109051	-0.00535398	44.44	0.123971	0.000915568	44.44	0.132653	0.00329002	44.44	0.140761	-0.00748261
	44.52	0.104469	0.00810195	44.51	0.114427	0.00909826	44.5	0.109026	-0.00558201	44.54	0.123946	0.000713723	44.54	0.132695	0.00360768	44.54	0.140612	-0.00853322
	44.62	0.104456	0.0079765	44.61	0.114456	0.009354	44.6	0.108902	-0.006713	44.64	0.123812	-0.000368165	44.64	0.13272	0.00379676	44.64	0.140455	-0.00964024
	44.72	0.104407	0.00750366	44.71	0.11457	0.0103593	44.7	0.108803	-0.00761597	44.74	0.123696	-0.00130472	44.74	0.132796	0.00437157	44.74	0.14039	-0.0100986
	44.82	0.104363	0.00707907	44.81	0.114765	0.012079	44.8	0.1089	-0.00673124	44.84	0.123672	-0.0014985	44.84	0.132836	0.0046741	44.84	0.140324	-0.0105639
	44.92	0.104407	0.00750366	44.91	0.114882	0.0131108	44.9	0.10909	-0.00499827	44.94	0.123769	-0.000715338	44.94	0.132737	0.00392534	44.94	0.140105	-0.0121081
	45.02	0.104507	0.00846864	45.01	0.114883	0.0131196	45	0.109156	-0.00439629	45.04	0.12388	0.000180853	45.04	0.132641	0.00319926	45.04	0.139878	-0.0137087
	45.12	0.104534	0.00872918	45.11	0.114919	0.0134371	45.1	0.109108	-0.00483409	45.14	0.123875	0.000140484	45.14	0.132659	0.0033354	45.14	0.139803	-0.0142375
	45.22	0.104568	0.00905728	45.21	0.114957	0.0137722	45.2	0.10901	-0.00572794	45.24	0.123869	9.20412e-05	45.24	0.132717	0.00377407	45.24	0.139794	-0.014301
	45.32	0.10475	0.0108135	45.31	0.114874	0.0130402	45.3	0.108867	-0.00703223	45.34	0.123974	0.000939789	45.34	0.132772	0.00419005	45.34	0.13975	-0.0146113
	45.42	0.104857	0.0118461	45.41	0.11477	0.0121231	45.4	0.108706	-0.0085007	45.44	0.124014	0.00126274	45.44	0.132788	0.00431106	45.44	0.139651	-0.0153093
	45.52	0.104679	0.0101284	45.51	0.114786	0.0122642	45.5	0.108645	-0.00905708	45.54	0.123834	-0.000190541	45.54	0.132712	0.00373625	45.54	0.13949	-0.0164445
	45.62	0.104509	0.00848794	45.61	0.114816	0.0125287	45.6	0.108693	-0.00861927	45.64	0.123738	-0.000965625	45.64	0.132658	0.00332784	45.64	0.139355	-0.0173964
	45.72	0.104613	0.00949151	45.71	0.114768	0.0121054	45.7	0.108666	-0.00886554	45.74	0.123961	0.00083483	45.74	0.132758	0.00408416	45.74	0.13933	-0.0175727
	45.82	0.104774	0.0110451	45.81	0.114728	0.0117527	45.8	0.108543	-0.00998741	45.84	0.124178	0.00258684	45.84	0.132828	0.00461359	45.84	0.13928	-0.0179253
	45.92	0.104766	0.0109679	45.91	0.114711	0.0116028	45.9	0.108543	-0.00998741	45.94	0.12417	0.00252225	45.94	0.132725	0.00383458	45.94	0.139137	-0.0189336
	46.02	0.104701	0.0103407	46.01	0.114694	0.0114529	46	0.108699	-0.00856455	46.04	0.12406	0.00163413	46.04	0.132622	0.00305556	46.04	0.139011	-0.019822
	46.12	0.104707	0.0103986	46.11	0.114689	0.0114088	46.1	0.1088	-0.00764334	46.14	0.124029	0.00138385	46.14	0.132636	0.00316145	46.14	0.138956	-0.0202098
	46.22	0.104714	0.0104661	46.21	0.114685	0.0113735	46.2	0.108757	-0.00803554	46.24	0.124147	0.00233655	46.24	0.132698	0.00363037	46.24	0.138956	-0.0202098
	46.32	0.104685	0.0101863	46.31	0.114693	0.011444	46.3	0.108691	-0.00863752	46.34	0.124322	0.00374947	46.34	0.132758	0.00408416	46.34	0.138986	-0.0199983
	46.42	0.104747	0.0107846	46.41	0.114734	0.0118056	46.4	0.10868	-0.00873785	46.44	0.124495	0.00514623	46.44	0.132873	0.00495394	46.44	0.139021	-0.0197515
	46.52	0.104888	0.0121452	46.51	0.114833	0.0126787	46.5	0.108731	-0.00827268	46.54	0.124666	0.00652685	46.54	0.133034	0.00617163	46.54	0.139034	-0.0196598
	46.62	0.104922	0.0124733	46.61	0.114904	0.0133048	46.6	0.108727	-0.00830916	46.64	0.124756	0.00725349	46.64	0.133109	0.00673887	46.64	0.13901	-0.0198291
	46.72	0.104865	0.0119233	46.71	0.114875	0.013049	46.7	0.108526	-0.0101425	46.74	0.124759	0.00727771	46.74	0.133065	0.00640609	46.74	0.138966	-0.0201393
	46.82	0.10491	0.0123575	46.81	0.114803	0.0124141	46.8	0.108315	-0.012067	46.84	0.124774	0.00739882	46.84	0.132971	0.00569514	46.84	0.138934	-0.0203649
	46.92	0.105037	0.013583	46.91	0.114735	0.0118144	46.9	0.108355	-0.0117021	46.94	0.124828	0.0078348	46.94	0.132902	0.00517327	46.94	0.138943	-0.0203015
	47.02	0.105034	0.0135541	47.01	0.114692	0.0114352	47	0.108494	-0.0104343	47.04	0.12486	0.00809317	47.04	0.132914	0.00526403	47.04	0.139013	-0.0198079
	47.12	0.104872	0.0119908	47.11	0.114708	0.0115763	47.1	0.108489	-0.0104799	47.14	0.124805	0.00764911	47.14	0.132959	0.00560438	47.14	0.139095	-0.0192297
	47.22	0.104656	0.00990646	47.21	0.114788	0.0122818	47.2	0.108471	-0.0106441	47.24	0.124679	0.00663181	47.24	0.132949	0.00552875	47.24	0.139136	-0.0189406
	47.32	0.104551	0.00889323	47.31	0.114874	0.0130402	47.3	0.10856	-0.00983236	47.34	0.124619	0.00614738	47.34	0.132909	0.00522622	47.34	0.139174	-0.0186727
	47.42	0.104714	0.0104661	47.41	0.114887	0.0131549	47.4	0.10859	-0.00955873	47.44	0.124733	0.00706779	47.44	0.13289	0.00508252	47.44	0.139254	-0.0181086
	47.52	0.104883	0.012097	47.51	0.114818	0.0125464	47.5	0.108449	-0.0108448	47.54	0.124843	0.00795591	47.54	0.13294	0.00546068	47.54	0.139356	-0.0173894
	47.62	0.104744	0.0107556	47.61	0.114764	0.0120702	47.6	0.108449	-0.0108448	47.64	0.124798	0.00759259	47.64	0.133093	0.00661786	47.64	0.139442	-0.016783
	47.72	0.104655	0.00989681	47.71	0.114778	0.0121936	47.7	0.108683	-0.00871048	47.74	0.124776	0.00741497	47.74	0.133255	0.00784311	47.74	0.139491	-0.0164375
	47.82	0.104845	0.0117303	47.81	0.114829	0.0126434	47.8	0.108799	-0.00765246	47.84	0.124881	0.00826271	47.84	0.133274	0.00798681	47.84	0.139438	-0.0168112
	47.92	0.104979	0.0130233	47.91	0.114857	0.0128903	47.9	0.108697	-0.00858279	47.94	0.124959	0.00889247	47.94	0.133096	0.00664055	47.94	0.139201	-0.0184823
	48.02	0.104912	0.0123768	48.01	0.114878	0.0130755	48	0.108581	-0.00964082	48.04	0.124938	0.00872292	48.04	0.132904	0.0051884	48.04	0.138985	-0.0200053
	48.12	0.104872	0.0119908	48.11	0.114897	0.0132431	48.1	0.108538	-0.010033	48.14	0.124921	0.00858567	48.14	0.132991	0.00584641	48.14	0.139128	-0.018997
	48.22	0.104929	0.0125408	48.21	0.114867	0.0129785	48.2	0.108527	-0.0101333	48.24	0.124927	0.00863411	48.24	0.133474	0.00949946	48.24	0.139676	-0.015133
	48.32	0.104944	0.0126856	48.31	0.114825	0.0126081	48.3	0.108487	-0.0104982	48.34	0.124831	0.00785903	48.34	0.133532	0.00993813	48.34	0.139708	-0.0149074
	48.42	0.104899	0.0122513	48.41	0.114848	0.0128109	48.4	0.108408	-0.0112187	48.44	0.124741	0.00713238	48.44	0.133086	0.00656492	48.44	0.139156	-0.0187996
	48.52	0.104955	0.0127917	48.51	0.114914	0.013393	48.5	0.108413	-0.0111731	48.54	0.124912	0.008513	48.54	0.13299	0.00583884	48.54	0.138981	-0.0200335
	48.62	0.105099	0.0141813	48.61	0.114959	0.0137898	48.6	0.108564	-0.00979587	48.64	0.12517	0.010596	48.64	0.133216	0.00754814	48.64	0.1392	-0.0184893
	48.72	0.1051	0.014191	48.71	0.114974	0.0139221	48.7	0.108682	-0.0087196	48.74	0.12518	0.0106768	48.74	0.133296	0.0081532	48.74	0.139307	-0.0177349
	48.82	0.104909	0.0123478	48.81	0.114969	0.013878	48.8	0.108572	-0.00972291	48.84	0.124996	0.0091912	48.84	0.133235	0.00769184	48.84	0.139252	-0.0181227
	48.92	0.104737	0.0106881	48.91	0.114974	0.0139221	48.9	0.108371	-0.0115562	48.94	0.124838	0.00791554	48.94	0.133225	0.00761621	48.94	0.139208	-0.0184329
	49.02	0.104704	0.0103696	49.01	0.114986	0.0140279	49	0.108331	-0.011921	49.04	0.124811	0.00769755	49.04	0.133257	0.00785823	49.04	0.139208	-0.0184329
	49.12	0.104832	0.0116048	49.11	0.114963	0.0138251	49.1	0.108314	-0.0120761	49.14	0.124942	0.00875522	49.14	0.13327	0.00795656	49.14	0.139215	-0.0183836
	49.22	0.104971	0.0129461	49.21	0.114941	0.0136311	49.2	0.108248	-0.0126781	49.24	0.125105	0.0100712	49.24	0.133299	0.00817589	49.24	0.139189	-0.0185669
	49.32	0.104936	0.0126084	49.31	0.115002	0.014169	49.3	0.108222	-0.0129152	49.34	0.125148	0.0104184	49.34	0.133381	0.00879608	49.34	0.139177	-0.0186515
	49.42	0.104887	0.0121356	49.41	0.115101	0.0150421	49.4	0.108302	-0.0121856	49.44	0.125154	0.0104669	49.44	0.133463	0.00941627	49.44	0.13924	-0.0182073
	49.52	0.105015	0.0133707	49.51	0.11513	0.0152978	49.5	0.108446	-0.0108721	49.54	0.125235	0.0111208	49.54	0.133476	0.00951459	49.54	0.139321	-0.0176362
	49.62	0.105151	0.0146831	49.61	0.115102	0.0150509	49.6	0.108512	-0.0102702	49.64	0.125324	0.0118394	49.64	0.133462	0.0094087	49.64	0.139372	-0.0172766
	49.72	0.105124	0.0144225	49.71	0.115082	0.0148745	49.7	0.108484	-0.0105255	49.74	0.125353	0.0120735	49.74	0.133502	0.00971123	49.74	0.139412	-0.0169945
	49.82	0.10506	0.013805	49.81	0.115062	0.0146981	49.8	0.108454	-0.0107992	49.84	0.125406	0.0125015	49.84	0.133554	0.0101045	49.84	0.139417	-0.0169593
	49.92	0.105093	0.0141234	49.91	0.114994	0.0140985	49.9	0.108391	-0.0113738	49.94	0.12553	0.0135026	49.94	0.133534	0.00995326	49.94	0.139373	-0.0172695
	50.02	0.105191	0.0150691	50.01	0.114909	0.0133489	50	0.108288	-0.0123132	50.04	0.125641	0.0143988	50.04	0.133416	0.00906079	50.04	0.139253	-0.0181156
	50.12	0.105283	0.0159569	50.11	0.114879	0.0130843	50.1	0.108289	-0.0123041	50.14	0.125699	0.0148671	50.14	0.133325	0.00837254	50.14	0.139169	-0.0187079
	50.22	0.105272	0.0158507	50.21	0.114947	0.013684	50.2	0.108393	-0.0113556	50.24	0.125663	0.0145764	50.24	0.133447	0.00929525	50.24	0.139305	-0.017749
	50.32	0.10514	0.0145769	50.31	0.115099	0.0150244	50.3	0.108411	-0.0111914	50.34	0.125464	0.0129697	50.34	0.133643	0.0107777	50.34	0.139427	-0.0168888
	50.42	0.105091	0.0141041	50.41	0.11512	0.0152096	50.4	0.10837	-0.0115653	50.44	0.12527	0.0114034	50.44	0.133514	0.00980199	50.44	0.139144	-0.0188842
	50.52	0.105197	0.015127	50.51	0.114916	0.0134106	50.5	0.108396	-0.0113282	50.54	0.125314	0.0117587	50.54	0.133164	0.00715485	50.54	0.138791	-0.0213732
	50.62	0.105221	0.0153586	50.61	0.114866	0.0129697	50.6	0.10845	-0.0108357	50.64	0.125485	0.0131393	50.64	0.133064	0.00639852	50.64	0.138751	-0.0216553
	50.72	0.105087	0.0140655	50.71	0.115096	0.014998	50.7	0.108446	-0.0108721	50.74	0.125591	0.0139951	50.74	0.133269	0.00794899	50.74	0.138883	-0.0207245
	50.82	0.104962	0.0128593	50.81	0.115187	0.0158005	50.8	0.108406	-0.011237	50.84	0.125548	0.0136479	50.84	0.133466	0.00943896	50.84	0.139034	-0.0196598
	50.92	0.104959	0.0128303	50.91	0.115025	0.0143718	50.9	0.108404	-0.0112552	50.94	0.125455	0.0128971	50.94	0.133512	0.00978687	50.94	0.139162	-0.0187573
	51.02	0.105047	0.0136795	51.01	0.114922	0.0134635	51	0.108478	-0.0105803	51.04	0.125588	0.0139709	51.04	0.133431	0.00917424	51.04	0.139122	-0.0190393
	51.12	0.105137	0.014548	51.11	0.114997	0.0141249	51.1	0.108601	-0.0094584	51.14	0.125639	0.0143826	51.14	0.1334	0.00893978	51.14	0.138956	-0.0202098
	51.22	0.105193	0.0150884	51.21	0.115135	0.0153419	51.2	0.108684	-0.00870136	51.24	0.125493	0.0132039	51.24	0.133499	0.00968854	51.24	0.138834	-0.02107
	51.32	0.105223	0.0153779	51.31	0.115238	0.0162502	51.3	0.108666	-0.00886554	51.34	0.125519	0.0134138	51.34	0.133655	0.0108684	51.34	0.138877	-0.0207668
	51.42	0.105238	0.0155226	51.41	0.115246	0.0163208	51.4	0.108585	-0.00960433	51.44	0.125768	0.0154242	51.44	0.133778	0.0117987	51.44	0.139078	-0.0193496
	51.52	0.105265	0.0157832	51.51	0.115188	0.0158093	51.5	0.108509	-0.0102975	51.54	0.125945	0.0168532	51.54	0.133827	0.0121693	51.54	0.139133	-0.0189618
	51.62	0.105328	0.0163911	51.61	0.115192	0.0158446	51.6	0.108534	-0.0100695	51.64	0.125973	0.0170793	51.64	0.133854	0.0123735	51.64	0.139006	-0.0198573
	51.72	0.105404	0.0171245	51.71	0.115256	0.016409	51.7	0.108601	-0.0094584	51.74	0.125891	0.0164172	51.74	0.133893	0.0126685	51.74	0.138984	-0.0200124
	51.82	0.105427	0.0173464	51.81	0.11529	0.0167088	51.8	0.108543	-0.00998741	51.84	0.125923	0.0166756	51.84	0.133894	0.012676	51.84	0.139082	-0.0193214
	51.92	0.105357	0.0166709	51.91	0.115292	0.0167264	51.9	0.108413	-0.0111731	51.94	0.12632	0.0198809	51.94	0.133831	0.0121995	51.94	0.1391	-0.0191945
	52.02	0.105237	0.015513	52.01	0.115281	0.0166294	52	0.108433	-0.0109907	52.04	0.126742	0.023288	52.04	0.133759	0.011655	52.04	0.13904	-0.0196175
	52.12	0.105179	0.0149533	52.11	0.115214	0.0160386	52.1	0.108562	-0.00981412	52.14	0.126672	0.0227229	52.14	0.133757	0.0116399	52.14	0.139022	-0.0197444
	52.22	0.105225	0.0153972	52.21	0.115095	0.0149892	52.2	0.108624	-0.00924862	52.24	0.125991	0.0172246	52.24	0.133855	0.0123811	52.24	0.139018	-0.0197726
	52.32	0.105292	0.0160437	52.31	0.115026	0.0143807	52.3	0.108656	-0.00895675	52.34	0.125761	0.0153676	52.34	0.133866	0.0124643	52.34	0.138758	-0.0216059
	52.42	0.105335	0.0164586	52.41	0.115058	0.0146629	52.4	0.108694	-0.00861015	52.44	0.125939	0.0168048	52.44	0.133782	0.0118289	52.44	0.138338	-0.0245674
	52.52	0.105364	0.0167385	52.51	0.115188	0.0158093	52.5	0.108641	-0.00909356	52.54	0.125888	0.016393	52.54	0.133827	0.0121693	52.54	0.13813	-0.026034
	52.62	0.105362	0.0167192	52.61	0.115357	0.0172997	52.6	0.108585	-0.00960433	52.64	0.125774	0.0154726	52.64	0.133946	0.0130693	52.64	0.138155	-0.0258577
	52.72	0.105354	0.016642	52.71	0.11539	0.0175907	52.7	0.108655	-0.00896587	52.74	0.125864	0.0161992	52.74	0.133929	0.0129407	52.74	0.138266	-0.0250751
	52.82	0.105376	0.0168543	52.81	0.115208	0.0159857	52.8	0.108818	-0.00747916	52.84	0.126031	0.0175476	52.84	0.133825	0.0121542	52.84	0.138385	-0.024236
	52.92	0.105452	0.0175877	52.91	0.115077	0.0148304	52.9	0.108863	-0.00706872	52.94	0.12612	0.0182661	52.94	0.133847	0.0123206	52.94	0.138496	-0.0234533
	53.02	0.105523	0.0182728	53.01	0.115147	0.0154477	53	0.108674	-0.00879257	53.04	0.126164	0.0186214	53.04	0.133924	0.0129029	53.04	0.138638	-0.0224521
	53.12	0.105535	0.0183886	53.11	0.115259	0.0164354	53.1	0.108497	-0.010407	53.14	0.126163	0.0186133	53.14	0.133862	0.012434	53.14	0.138827	-0.0211194
	53.22	0.105502	0.0180702	53.21	0.115282	0.0166383	53.2	0.108524	-0.0101607	53.24	0.126136	0.0183953	53.24	0.133796	0.0119348	53.24	0.139036	-0.0196457
	53.32	0.105528	0.0183211	53.31	0.115285	0.0166647	53.3	0.108715	-0.00841861	53.34	0.126189	0.0188232	53.34	0.133924	0.0129029	53.34	0.139205	-0.0184541
	53.42	0.105622	0.0192281	53.41	0.115367	0.0173878	53.4	0.108865	-0.00705048	53.44	0.126259	0.0193884	53.44	0.134151	0.0146198	53.44	0.139242	-0.0181932
	53.52	0.105644	0.0194404	53.51	0.115444	0.0180669	53.5	0.108785	-0.00778015	53.54	0.12623	0.0191543	53.54	0.134247	0.0153459	53.54	0.139138	-0.0189265
	53.62	0.105552	0.0185527	53.61	0.11541	0.0177671	53.6	0.10861	-0.00937631	53.64	0.126092	0.0180401	53.64	0.134079	0.0140752	53.64	0.138966	-0.0201393
	53.72	0.105446	0.0175298	53.71	0.115255	0.0164002	53.7	0.108592	-0.00954049	53.74	0.125955	0.016934	53.74	0.13375	0.0115869	53.74	0.138832	-0.0210841
	53.82	0.10544	0.0174719	53.81	0.115122	0.0152273	53.8	0.108665	-0.00887466	53.84	0.125981	0.0171439	53.84	0.133741	0.0115189	53.84	0.138831	-0.0210912
	53.92	0.105552	0.0185527	53.91	0.115189	0.0158181	53.9	0.108686	-0.00868312	53.94	0.12614	0.0184276	53.94	0.134026	0.0136744	53.94	0.138873	-0.0207951
	54.02	0.105707	0.0200484	54.01	0.115349	0.0172291	54	0.108694	-0.00861015	54.04	0.126305	0.0197598	54.04	0.134011	0.0135609	54.04	0.13873	-0.0218034
	54.12	0.105825	0.021187	54.11	0.115415	0.0178111	54.1	0.108742	-0.00817235	54.14	0.126419	0.0206802	54.14	0.133761	0.0116701	54.14	0.138554	-0.0230443
	54.22	0.105871	0.0216309	54.21	0.115376	0.0174672	54.2	0.108807	-0.00757949	54.24	0.126401	0.0205349	54.24	0.133763	0.0116852	54.24	0.138576	-0.0228892
	54.32	0.10579	0.0208493	54.31	0.115329	0.0170527	54.3	0.1088	-0.00764334	54.34	0.126269	0.0194691	54.34	0.133986	0.0133719	54.34	0.138701	-0.0220078
	54.42	0.105594	0.0189579	54.41	0.115354	0.0172732	54.4	0.108821	-0.0074518	54.44	0.126154	0.0185406	54.44	0.134154	0.0146425	54.44	0.138794	-0.0213521
	54.52	0.105486	0.0179158	54.51	0.115419	0.0178464	54.5	0.108939	-0.00637553	54.54	0.126164	0.0186214	54.54	0.134186	0.0148845	54.54	0.138788	-0.0213944
	54.62	0.105624	0.0192474	54.61	0.115457	0.0181815	54.6	0.109027	-0.00557289	54.64	0.126311	0.0198082	54.64	0.134095	0.0141963	54.64	0.13866	-0.0222969
	54.72	0.105784	0.0207914	54.71	0.115415	0.0178111	54.7	0.108995	-0.00586475	54.74	0.126504	0.0213665	54.74	0.133968	0.0132357	54.74	0.138542	-0.023129
	54.82	0.105722	0.0201931	54.81	0.115327	0.0170351	54.8	0.108878	-0.0069319	54.84	0.126606	0.02219	54.84	0.133952	0.0131147	54.84	0.138577	-0.0228822
	54.92	0.105613	0.0191413	54.91	0.115266	0.0164972	54.9	0.108752	-0.00808114	54.94	0.126571	0.0219074	54.94	0.134005	0.0135156	54.94	0.138679	-0.022163
	55.02	0.105678	0.0197685	55.01	0.11524	0.0162679	55	0.108664	-0.00888378	55.04	0.126466	0.0210597	55.04	0.134019	0.0136214	55.04	0.138726	-0.0218316
	55.12	0.105768	0.020637	55.11	0.115246	0.0163208	55.1	0.108625	-0.0092395	55.14	0.126358	0.0201877	55.14	0.134048	0.0138408	55.14	0.138736	-0.0217611
	55.22	0.105731	0.02028	55.21	0.115286	0.0166735	55.2	0.108683	-0.00871048	55.24	0.126285	0.0195983	55.24	0.134098	0.0142189	55.24	0.13872	-0.0218739
	55.32	0.105644	0.0194404	55.31	0.115338	0.0171321	55.3	0.108834	-0.00733322	55.34	0.126317	0.0198567	55.34	0.134079	0.0140752	55.34	0.138699	-0.0220219
	55.42	0.105632	0.0193246	55.41	0.115352	0.0172556	55.4	0.108964	-0.0061475	55.44	0.126384	0.0203976	55.44	0.133948	0.0130845	55.44	0.138694	-0.0220572
	55.52	0.105718	0.0201545	55.51	0.11532	0.0169734	55.5	0.108978	-0.00601981	55.54	0.126409	0.0205995	55.54	0.13385	0.0123433	55.54	0.138698	-0.022029
	55.62	0.105859	0.0215151	55.61	0.115288	0.0166912	55.6	0.108882	-0.00689542	55.64	0.126468	0.0210758	55.64	0.133931	0.0129559	55.64	0.138689	-0.0220925
	55.72	0.105888	0.021795	55.71	0.11533	0.0170616	55.7	0.108766	-0.00795345	55.74	0.1265	0.0213342	55.74	0.134093	0.0141811	55.74	0.138649	-0.0223745
	55.82	0.105725	0.0202221	55.81	0.115391	0.0175995	55.8	0.10877	-0.00791696	55.84	0.126439	0.0208417	55.84	0.134188	0.0148996	55.84	0.138613	-0.0226283
	55.92	0.105616	0.0191702	55.91	0.115373	0.0174408	55.9	0.108854	-0.00715081	55.94	0.126458	0.0209951	55.94	0.134198	0.0149753	55.94	0.138662	-0.0222828
	56.02	0.105724	0.0202124	56.01	0.115275	0.0165765	56	0.108897	-0.00675861	56.04	0.126623	0.0223273	56.04	0.134142	0.0145517	56.04	0.138773	-0.0215002
	56.12	0.105838	0.0213125	56.11	0.115204	0.0159504	56.1	0.108896	-0.00676773	56.14	0.126704	0.0229812	56.14	0.134063	0.0139542	56.14	0.138762	-0.0215777
	56.22	0.105819	0.0211291	56.21	0.115229	0.0161709	56.2	0.108842	-0.00726026	56.24	0.126615	0.0222627	56.24	0.134019	0.0136214	56.24	0.138648	-0.0223815
	56.32	0.105815	0.0210905	56.31	0.115321	0.0169822	56.3	0.108781	-0.00781663	56.34	0.126552	0.021754	56.34	0.134047	0.0138332	56.34	0.138556	-0.0230302
	56.42	0.105905	0.021959	56.41	0.11545	0.0181198	56.4	0.108844	-0.00724201	56.44	0.126593	0.022085	56.44	0.134141	0.0145442	56.44	0.138522	-0.02327
	56.52	0.105928	0.022181	56.51	0.11556	0.0190899	56.5	0.109012	-0.0057097	56.54	0.126584	0.0220124	56.54	0.134196	0.0149601	56.54	0.138512	-0.0233405
	56.62	0.105857	0.0214958	56.61	0.115576	0.019231	56.6	0.109122	-0.0047064	56.64	0.126541	0.0216652	56.64	0.134143	0.0145593	56.64	0.138484	-0.0235379
	56.72	0.105862	0.0215441	56.71	0.115523	0.0187636	56.7	0.109106	-0.00485233	56.74	0.126608	0.0222061	56.74	0.134103	0.0142568	56.74	0.138485	-0.0235309
	56.82	0.105945	0.022345	56.81	0.11544	0.0180316	56.8	0.108982	-0.00598333	56.84	0.126698	0.0229328	56.84	0.134163	0.0147106	56.84	0.13853	-0.0232136
	56.92	0.105952	0.0224126	56.91	0.115364	0.0173614	56.9	0.10882	-0.00746092	56.94	0.126622	0.0223192	56.94	0.134232	0.0152324	56.94	0.138541	-0.023136
	57.02	0.105921	0.0221134	57.01	0.115352	0.0172556	57	0.108738	-0.00820883	57.04	0.126489	0.0212454	57.04	0.134236	0.0152627	57.04	0.138492	-0.0234815
	57.12	0.105996	0.0228371	57.11	0.115455	0.0181639	57.1	0.108761	-0.00799905	57.14	0.126552	0.021754	57.14	0.134195	0.0149526	57.14	0.138452	-0.0237636
	57.22	0.10607	0.0235512	57.21	0.11555	0.0190017	57.2	0.108838	-0.00729674	57.24	0.126735	0.0232315	57.24	0.134125	0.0144231	57.24	0.13845	-0.0237777
	57.32	0.106005	0.022924	57.31	0.115442	0.0180492	57.3	0.108849	-0.00719641	57.34	0.126777	0.0235706	57.34	0.134061	0.0139391	57.34	0.138533	-0.0231924
	57.42	0.105923	0.0221327	57.41	0.115289	0.0167	57.4	0.10877	-0.00791696	57.44	0.126636	0.0224322	57.44	0.134157	0.0146652	57.44	0.13874	-0.0217328
	57.52	0.105964	0.0225284	57.51	0.115374	0.0174496	57.5	0.108773	-0.0078896	57.54	0.126716	0.0230781	57.54	0.134323	0.0159207	57.54	0.138849	-0.0209643
	57.62	0.106035	0.0232135	57.61	0.115571	0.0191869	57.6	0.108931	-0.00644849	57.64	0.126968	0.0251127	57.64	0.13432	0.015898	57.64	0.138741	-0.0217258
	57.72	0.106001	0.0228854	57.71	0.115577	0.0192398	57.7	0.109099	-0.00491618	57.74	0.126973	0.0251531	57.74	0.13426	0.0154442	57.74	0.138693	-0.0220642
	57.82	0.105935	0.0222485	57.81	0.115476	0.0183491	57.8	0.109189	-0.0040953	57.84	0.126858	0.0242246	57.84	0.134311	0.0158299	57.84	0.138773	-0.0215002
	57.92	0.105956	0.0224512	57.91	0.115522	0.0187547	57.9	0.109226	-0.00375782	57.94	0.126863	0.024265	57.94	0.134428	0.0167148	57.94	0.138778	-0.0214649
	58.02	0.106054	0.0233968	58.01	0.115635	0.0197513	58	0.109219	-0.00382167	58.04	0.126969	0.0251208	58.04	0.134477	0.0170854	58.04	0.138688	-0.0220995
	58.12	0.106187	0.0246803	58.11	0.115603	0.0194691	58.1	0.109144	-0.00450574	58.14	0.127108	0.026243	58.14	0.134438	0.0167905	58.14	0.138645	-0.0224027
	58.22	0.106324	0.0260023	58.21	0.115507	0.0186225	58.2	0.109032	-0.00552728	58.24	0.127242	0.0273249	58.24	0.134413	0.0166014	58.24	0.138691	-0.0220783
	58.32	0.106432	0.0270444	58.31	0.115536	0.0188782	58.3	0.109	-0.00581915	58.34	0.127344	0.0281485	58.34	0.134459	0.0169493	58.34	0.138732	-0.0217893
	58.42	0.106486	0.0275655	58.41	0.115561	0.0190987	58.4	0.109051	-0.00535398	58.44	0.127385	0.0284795	58.44	0.134479	0.0171005	58.44	0.138553	-0.0230514
	58.52	0.106424	0.0269673	58.51	0.115466	0.0182609	58.5	0.109081	-0.00508036	58.54	0.127331	0.0280435	58.54	0.134438	0.0167905	58.54	0.138334	-0.0245956
	58.62	0.106149	0.0243136	58.61	0.115484	0.0184196	58.6	0.109086	-0.00503475	58.64	0.127159	0.0266548	58.64	0.134466	0.0170022	58.64	0.138463	-0.023686
	58.72	0.105846	0.0213897	58.71	0.115676	0.0201128	58.7	0.109121	-0.00471552	58.74	0.126969	0.0251208	58.74	0.134598	0.0180006	58.74	0.138819	-0.0211758
	58.82	0.105882	0.0217371	58.81	0.115723	0.0205273	58.8	0.109166	-0.00430508	58.84	0.126998	0.0253549	58.84	0.134611	0.0180989	58.84	0.138981	-0.0200335
	58.92	0.106142	0.024246	58.91	0.115569	0.0191692	58.9	0.109204	-0.00395848	58.94	0.127185	0.0268647	58.94	0.134465	0.0169947	58.94	0.138868	-0.0208303
	59.02	0.106268	0.0254619	59.01	0.115551	0.0190105	59	0.109235	-0.00367573	59.04	0.127224	0.0271796	59.04	0.134513	0.0173577	59.04	0.138786	-0.0214085
	59.12	0.106258	0.0253654	59.11	0.115698	0.0203068	59.1	0.10925	-0.00353892	59.14	0.127161	0.026671	59.14	0.134751	0.0191578	59.14	0.138863	-0.0208656
	59.22	0.106235	0.0251434	59.21	0.115738	0.0206596	59.2	0.109306	-0.00302815	59.24	0.127192	0.0269212	59.24	0.13482	0.0196796	59.24	0.13892	-0.0204637
	59.32	0.106248	0.0252689	59.31	0.115634	0.0197424	59.3	0.109386	-0.00229847	59.34	0.127263	0.0274945	59.34	0.134718	0.0189082	59.34	0.138893	-0.020654
	59.42	0.106318	0.0259444	59.41	0.115547	0.0189752	59.4	0.10936	-0.00253562	59.44	0.127287	0.0276882	59.44	0.134679	0.0186132	59.44	0.138895	-0.0206399
	59.52	0.106379	0.026533	59.51	0.115579	0.0192574	59.5	0.10914	-0.00454222	59.54	0.127301	0.0278013	59.54	0.134717	0.0189006	59.54	0.138933	-0.020372
	59.62	0.106356	0.0263111	59.61	0.11568	0.0201481	59.6	0.109013	-0.00570058	59.64	0.127331	0.0280435	59.64	0.134757	0.0192031	59.64	0.138951	-0.0202451
	59.72	0.106333	0.0260891	59.71	0.11576	0.0208536	59.7	0.109168	-0.00428683	59.74	0.127357	0.0282534	59.74	0.134786	0.0194225	59.74	0.138945	-0.0202874
	59.82	0.106347	0.0262242	59.81	0.115709	0.0204038	59.8	0.109346	-0.00266331	59.84	0.127368	0.0283422	59.84	0.134789	0.0194452	59.84	0.138958	-0.0201957
	59.92	0.106286	0.0256356	59.91	0.115577	0.0192398	59.9	0.10937	-0.00244441	59.94	0.127381	0.0284472	59.94	0.134785	0.0194149	59.94	0.138981	-0.0200335
	60.02	0.106201	0.0248154	60.01	0.115512	0.0186666	60	0.109133	-0.00460607	60.04	0.127403	0.0286248	60.04	0.134792	0.0194678	60.04	0.138971	-0.020104
	60.12	0.106313	0.0258961	60.11	0.115521	0.0187459	60.1	0.108814	-0.00751564	60.14	0.127496	0.0293757	60.14	0.134819	0.0196721	60.14	0.138981	-0.0200335
	60.22	0.106539	0.028077	60.21	0.115561	0.0190987	60.2	0.108866	-0.00704135	60.24	0.127651	0.0306271	60.24	0.134886	0.0201788	60.24	0.13904	-0.0196175
	60.32	0.106583	0.0285016	60.31	0.115632	0.0197248	60.3	0.109239	-0.00363925	60.34	0.127758	0.031491	60.34	0.134928	0.0204965	60.34	0.139031	-0.019681
	60.42	0.106482	0.0275269	60.41	0.115731	0.0205979	60.4	0.109407	-0.00210693	60.44	0.127799	0.031822	60.44	0.134947	0.0206402	60.44	0.138956	-0.0202098
	60.52	0.106405	0.0267839	60.51	0.115823	0.0214092	60.5	0.109307	-0.00301903	60.54	0.12773	0.0312649	60.54	0.135029	0.0212603	60.54	0.138924	-0.0204354
	60.62	0.106381	0.0265523	60.61	0.115893	0.0220265	60.6	0.109256	-0.00348419	60.64	0.12761	0.0302961	60.64	0.135154	0.0222058	60.64	0.138963	-0.0201605
	60.72	0.106594	0.0286077	60.71	0.115926	0.0223175	60.7	0.109297	-0.00311024	60.74	0.127723	0.0312084	60.74	0.135192	0.0224932	60.74	0.139012	-0.019815
	60.82	0.106878	0.0313482	60.81	0.11593	0.0223528	60.8	0.109262	-0.00342947	60.84	0.127967	0.0331784	60.84	0.135098	0.0217822	60.84	0.139023	-0.0197374
	60.92	0.106931	0.0318597	60.91	0.115871	0.0218325	60.9	0.109226	-0.00375782	60.94	0.127957	0.0330977	60.94	0.134966	0.0207839	60.94	0.138977	-0.0200617
	61.02	0.106776	0.030364	61.01	0.115751	0.0207742	61	0.109278	-0.00328353	61.04	0.127805	0.0318705	61.04	0.134939	0.0205796	61.04	0.138945	-0.0202874
	61.12	0.106738	0.0299973	61.11	0.115795	0.0211623	61.1	0.109396	-0.00220726	61.14	0.127878	0.0324599	61.14	0.135087	0.021699	61.14	0.138996	-0.0199278
	61.22	0.106805	0.0306438	61.21	0.115964	0.0226526	61.2	0.109447	-0.0017421	61.24	0.127988	0.033348	61.24	0.135245	0.022894	61.24	0.139066	-0.0194342
	61.32	0.106701	0.0296402	61.31	0.115975	0.0227496	61.3	0.109446	-0.00175122	61.34	0.127861	0.0323226	61.34	0.135179	0.0223948	61.34	0.139064	-0.0194483
	61.42	0.106575	0.0284244	61.41	0.115851	0.0216561	61.4	0.109465	-0.00157792	61.44	0.127733	0.0312892	61.44	0.135048	0.021404	61.44	0.139085	-0.0193002
	61.52	0.106672	0.0293604	61.51	0.115865	0.0217796	61.5	0.10943	-0.00189715	61.54	0.127836	0.0321208	61.54	0.135167	0.0223041	61.54	0.139263	-0.0180451
	61.62	0.106804	0.0306342	61.61	0.115945	0.0224851	61.6	0.109316	-0.00293694	61.64	0.128048	0.0338324	61.64	0.135281	0.0231663	61.64	0.139344	-0.017474
	61.72	0.106798	0.0305763	61.71	0.115847	0.0216208	61.7	0.109317	-0.00292782	61.74	0.128202	0.0350758	61.74	0.135178	0.0223873	61.74	0.139181	-0.0186233
	61.82	0.106732	0.0299394	61.81	0.115708	0.020395	61.8	0.109454	-0.00167825	61.84	0.128141	0.0345833	61.84	0.135076	0.0216158	61.84	0.13907	-0.019406
	61.92	0.106653	0.029177	61.91	0.115781	0.0210388	61.9	0.109469	-0.00154144	61.94	0.127928	0.0328635	61.94	0.135156	0.0222209	61.94	0.139174	-0.0186727
	62.02	0.106678	0.0294183	62.01	0.115926	0.0223175	62	0.109348	-0.00264507	62.04	0.127969	0.0331946	62.04	0.135316	0.023431	62.04	0.139293	-0.0178336
	62.12	0.10686	0.0311746	62.11	0.115874	0.0218589	62.1	0.109355	-0.00258122	62.14	0.128308	0.0359316	62.14	0.135409	0.0241344	62.14	0.139337	-0.0175233
	62.22	0.107015	0.0326703	62.21	0.115812	0.0213122	62.2	0.109596	-0.000383079	62.24	0.12851	0.0375625	62.24	0.135474	0.024626	62.24	0.139365	-0.0173259
	62.32	0.106991	0.0324387	62.31	0.116059	0.0234904	62.3	0.109712	0.000674948	62.34	0.128493	0.0374252	62.34	0.13562	0.0257302	62.34	0.139404	-0.0170509
	62.42	0.106865	0.0312228	62.41	0.116234	0.0250337	62.4	0.109756	0.00107627	62.44	0.128505	0.0375221	62.44	0.135766	0.0268345	62.44	0.139463	-0.0166349
	62.52	0.106804	0.0306342	62.51	0.116081	0.0236844	62.5	0.10988	0.00220726	62.54	0.128597	0.0382649	62.54	0.135778	0.0269252	62.54	0.139568	-0.0158945
	62.62	0.106931	0.0318597	62.61	0.116009	0.0230495	62.6	0.109959	0.00292782	62.64	0.128719	0.0392499	62.64	0.135714	0.0264412	62.64	0.139685	-0.0150696
	62.72	0.107142	0.0338958	62.71	0.116175	0.0245134	62.7	0.109903	0.00241705	62.74	0.128789	0.0398151	62.74	0.135638	0.0258664	62.74	0.139657	-0.015267
	62.82	0.107186	0.0343204	62.81	0.11621	0.024822	62.8	0.109859	0.00201572	62.84	0.128747	0.039476	62.84	0.135674	0.0261386	62.84	0.139561	-0.0159439
	62.92	0.107056	0.0330659	62.91	0.116015	0.0231024	62.9	0.109908	0.00246265	62.94	0.128621	0.0384587	62.94	0.135664	0.026063	62.94	0.139458	-0.0166702
	63.02	0.106899	0.0315509	63.01	0.115966	0.0226703	63	0.109877	0.0021799	63.04	0.128504	0.037514	63.04	0.135569	0.0253445	63.04	0.139497	-0.0163952
	63.12	0.106834	0.0309237	63.11	0.116148	0.0242753	63.1	0.10971	0.000656707	63.14	0.128479	0.0373122	63.14	0.135589	0.0254958	63.14	0.139636	-0.0154151
	63.22	0.10693	0.03185	63.21	0.116292	0.0255452	63.2	0.109643	4.56046e-05	63.24	0.128579	0.0381196	63.24	0.135723	0.0265092	63.24	0.139749	-0.0146183
	63.32	0.10711	0.033587	63.31	0.116316	0.0257568	63.3	0.109756	0.00107627	63.34	0.128745	0.0394598	63.34	0.135797	0.0270689	63.34	0.139774	-0.014442
	63.42	0.107249	0.0349283	63.41	0.116293	0.025554	63.4	0.109836	0.00180594	63.44	0.128941	0.0410423	63.44	0.135789	0.0270084	63.44	0.139731	-0.0147452
	63.52	0.107316	0.0355748	63.51	0.116284	0.0254746	63.5	0.109727	0.000811762	63.54	0.129122	0.0425036	63.54	0.13583	0.0273185	63.54	0.139725	-0.0147875
	63.62	0.107361	0.0360091	63.61	0.116328	0.0258626	63.6	0.109665	0.000246265	63.64	0.129188	0.0430365	63.64	0.135956	0.0282715	63.64	0.139797	-0.0142799
	63.72	0.107393	0.0363179	63.71	0.11636	0.0261448	63.7	0.10979	0.00138638	63.74	0.12913	0.0425682	63.74	0.136077	0.0291866	63.74	0.139914	-0.0134549
	63.82	0.107424	0.036617	63.81	0.116291	0.0255363	63.8	0.1099	0.00238968	63.84	0.129117	0.0424633	63.84	0.13612	0.0295119	63.84	0.140029	-0.012644
	63.92	0.10746	0.0369644	63.91	0.116207	0.0247956	63.9	0.109938	0.00273628	63.94	0.129285	0.0438197	63.94	0.136106	0.029406	63.94	0.140088	-0.012228
	64.02	0.107493	0.0372829	64.01	0.116231	0.0250072	64	0.110001	0.0033109	64.04	0.129491	0.0454829	64.04	0.136099	0.029353	64.04	0.14009	-0.0122139
	64.12	0.107437	0.0367425	64.11	0.116291	0.0255363	64.1	0.110056	0.00381255	64.14	0.129483	0.0454183	64.14	0.136159	0.0298068	64.14	0.140152	-0.0117767
	64.22	0.107294	0.0353626	64.21	0.116305	0.0256598	64.2	0.110053	0.00378518	64.24	0.129336	0.0442314	64.24	0.136255	0.0305329	64.24	0.140241	-0.0111492
	64.32	0.107289	0.0353143	64.31	0.116362	0.0261625	64.3	0.110036	0.00363013	64.34	0.129346	0.0443122	64.34	0.136364	0.0313573	64.34	0.140257	-0.0110364
	64.42	0.107464	0.037003	64.41	0.116477	0.0271766	64.4	0.110019	0.00347507	64.44	0.129467	0.0452891	64.44	0.136493	0.032333	64.44	0.14028	-0.0108742
	64.52	0.107566	0.0379873	64.51	0.116482	0.0272207	64.5	0.109991	0.00321969	64.54	0.129466	0.045281	64.54	0.136569	0.0329078	64.54	0.140394	-0.0100704
	64.62	0.107552	0.0378522	64.61	0.116346	0.0260214	64.6	0.109965	0.00298254	64.64	0.129499	0.0455475	64.64	0.136523	0.0325599	64.64	0.140496	-0.00935115
	64.72	0.107626	0.0385663	64.71	0.116285	0.0254834	64.7	0.109958	0.0029187	64.74	0.129741	0.0475013	64.74	0.13646	0.0320834	64.74	0.140522	-0.00916782
	64.82	0.107789	0.0401392	64.81	0.116412	0.0266034	64.8	0.109977	0.00309199	64.84	0.129915	0.0489062	64.84	0.136517	0.0325145	64.84	0.140558	-0.00891398
	64.92	0.107891	0.0411235	64.91	0.11652	0.0275558	64.9	0.110042	0.00368485	64.94	0.129859	0.048454	64.94	0.136645	0.0334826	64.94	0.140602	-0.00860373
	65.02	0.107899	0.0412007	65.01	0.116552	0.027838	65	0.110141	0.00458783	65.04	0.129911	0.0488739	65.04	0.136653	0.0335431	65.04	0.14052	-0.00918192
	65.12	0.107954	0.0417314	65.11	0.116607	0.028323	65.1	0.110198	0.00510772	65.14	0.13022	0.0513687	65.14	0.136486	0.03228	65.14	0.140329	-0.0105287
	65.22	0.107981	0.0419919	65.21	0.116556	0.0278733	65.2	0.110198	0.00510772	65.24	0.130312	0.0521115	65.24	0.136373	0.0314254	65.24	0.140301	-0.0107261
	65.32	0.107716	0.0394348	65.31	0.116329	0.0258714	65.3	0.110187	0.00500739	65.34	0.129956	0.0492372	65.34	0.136516	0.0325069	65.34	0.140558	-0.00891398
	65.42	0.107472	0.0370802	65.41	0.116238	0.0250689	65.4	0.110161	0.00477024	65.44	0.129716	0.0472995	65.44	0.136658	0.0335809	65.44	0.140667	-0.00814541
	65.52	0.107611	0.0384215	65.51	0.116531	0.0276528	65.5	0.110076	0.00399497	65.54	0.129896	0.0487528	65.54	0.136768	0.0344129	65.54	0.140571	-0.00882231
	65.62	0.107863	0.0408533	65.61	0.116805	0.0300691	65.6	0.110008	0.00337474	65.64	0.130192	0.0511426	65.64	0.136959	0.0358574	65.64	0.140662	-0.00818067
	65.72	0.107985	0.0420305	65.71	0.116668	0.028861	65.7	0.110111	0.0043142	65.74	0.130439	0.0531368	65.74	0.137022	0.0363339	65.74	0.140872	-0.00669994
	65.82	0.107996	0.0421367	65.81	0.116442	0.026868	65.8	0.110302	0.00605629	65.84	0.130567	0.0541703	65.84	0.136922	0.0355776	65.84	0.140904	-0.0064743
	65.92	0.107888	0.0410945	65.91	0.116465	0.0270708	65.9	0.11032	0.00622047	65.94	0.130431	0.0530722	65.94	0.136895	0.0353734	65.94	0.140859	-0.0067916
	66.02	0.10775	0.0397628	66.01	0.116589	0.0281643	66	0.110191	0.00504387	66.04	0.130196	0.0511749	66.04	0.137001	0.0361751	66.04	0.140941	-0.00621341
	66.12	0.107738	0.039647	66.11	0.116604	0.0282966	66.1	0.110168	0.00483409	66.14	0.130251	0.051619	66.14	0.137133	0.0371735	66.14	0.141058	-0.00538844
	66.22	0.107958	0.04177	66.21	0.116624	0.028473	66.2	0.110231	0.00540871	66.24	0.130689	0.0551553	66.24	0.137254	0.0380886	66.24	0.141065	-0.00533908
	66.32	0.108284	0.0449158	66.31	0.116762	0.0296899	66.3	0.110163	0.00478849	66.34	0.131082	0.0583283	66.34	0.137389	0.0391097	66.34	0.141021	-0.00564933
	66.42	0.108255	0.044636	66.41	0.116848	0.0304484	66.4	0.11009	0.00412266	66.44	0.130985	0.0575451	66.44	0.137473	0.039745	66.44	0.141058	-0.00538844
	66.52	0.108018	0.042349	66.51	0.116821	0.0302102	66.5	0.110236	0.00545431	66.54	0.130749	0.0556397	66.54	0.137513	0.0400475	66.54	0.141108	-0.00503588
	66.62	0.108089	0.0430341	66.61	0.116846	0.0304307	66.6	0.110456	0.00746092	66.64	0.13079	0.0559707	66.64	0.137615	0.040819	66.64	0.141113	-0.00500063
	66.72	0.108291	0.0449834	66.71	0.116953	0.0313743	66.7	0.11058	0.00859191	66.74	0.130885	0.0567377	66.74	0.137759	0.0419081	66.74	0.141163	-0.00464807
	66.82	0.108239	0.0444816	66.81	0.11702	0.0319652	66.8	0.11057	0.0085007	66.84	0.130845	0.0564148	66.84	0.137854	0.0426266	66.84	0.141289	-0.00375964
	66.92	0.10815	0.0436228	66.91	0.117015	0.0319211	66.9	0.110443	0.00734234	66.94	0.130893	0.0568023	66.94	0.137832	0.0424602	66.94	0.141345	-0.00336478
	67.02	0.108277	0.0448483	67.01	0.116962	0.0314537	67	0.110386	0.00682245	67.04	0.131107	0.0585301	67.04	0.137741	0.0417719	67.04	0.141323	-0.0035199
	67.12	0.108413	0.0461606	67.11	0.116931	0.0311803	67.1	0.11047	0.00758861	67.14	0.13124	0.0596039	67.14	0.137749	0.0418324	67.14	0.141388	-0.00306158
	67.22	0.108351	0.0455624	67.21	0.116993	0.0317271	67.2	0.110497	0.00783487	67.24	0.131132	0.058732	67.24	0.137844	0.0425509	67.24	0.1415	-0.00227186
	67.32	0.108247	0.0445588	67.31	0.117053	0.0322562	67.3	0.110421	0.00714168	67.34	0.130986	0.0575532	67.34	0.137909	0.0430426	67.34	0.141521	-0.00212379
	67.42	0.108291	0.0449834	67.41	0.116965	0.0314801	67.4	0.110398	0.0069319	67.44	0.131068	0.0582152	67.44	0.13794	0.043277	67.44	0.141458	-0.002568
	67.52	0.108304	0.0451088	67.51	0.116786	0.0299016	67.5	0.11053	0.00813587	67.54	0.131194	0.0592325	67.54	0.137951	0.0433602	67.54	0.141434	-0.00273723
	67.62	0.108094	0.0430824	67.61	0.11688	0.0307306	67.6	0.110656	0.0092851	67.64	0.131122	0.0586512	67.64	0.137968	0.0434888	67.64	0.141513	-0.00218019
	67.72	0.107951	0.0417025	67.71	0.117052	0.0322474	67.7	0.110688	0.00957697	67.74	0.131034	0.0579407	67.74	0.138085	0.0443737	67.74	0.141651	-0.00120715
	67.82	0.108012	0.0422911	67.81	0.117126	0.0329	67.8	0.110631	0.00905708	67.84	0.131147	0.0588531	67.84	0.138273	0.0457956	67.84	0.141781	-0.000290505
	67.92	0.108146	0.0435842	67.91	0.117106	0.0327236	67.9	0.110577	0.00856455	67.94	0.131409	0.0609684	67.94	0.138401	0.0467637	67.94	0.141878	0.00039345
	68.02	0.108269	0.0447711	68.01	0.117026	0.0320181	68	0.110592	0.00870136	68.04	0.131626	0.0627204	68.04	0.138476	0.0473309	68.04	0.141963	0.000992792
	68.12	0.108343	0.0454852	68.11	0.117021	0.031974	68.1	0.110653	0.00925774	68.14	0.131703	0.0633421	68.14	0.138572	0.048057	68.14	0.142031	0.00147227
	68.22	0.108422	0.0462475	68.21	0.117084	0.0325296	68.2	0.110747	0.0101151	68.24	0.131737	0.0636166	68.24	0.138586	0.0481629	68.24	0.142002	0.00126778
	68.32	0.108537	0.0473572	68.31	0.117056	0.0322826	68.3	0.110774	0.0103614	68.34	0.131771	0.0638911	68.34	0.13847	0.0472855	68.34	0.141902	0.000562676
	68.42	0.108538	0.0473669	68.41	0.117024	0.0320004	68.4	0.11071	0.00977763	68.44	0.131762	0.0638184	68.44	0.13843	0.046983	68.44	0.141895	0.000513319
	68.52	0.108324	0.0453018	68.51	0.117239	0.0338965	68.5	0.110726	0.00992357	68.54	0.131643	0.0628577	68.54	0.138563	0.0479889	68.54	0.141987	0.00116202
	68.62	0.10813	0.0434298	68.61	0.117583	0.0369301	68.6	0.110857	0.0111184	68.64	0.131523	0.0618888	68.64	0.138695	0.0489873	68.64	0.142114	0.00205751
	68.72	0.108217	0.0442693	68.71	0.117624	0.0372917	68.7	0.110978	0.012222	68.74	0.131625	0.0627123	68.74	0.138642	0.0485864	68.74	0.142262	0.00310107
	68.82	0.108436	0.0463826	68.81	0.117292	0.0343639	68.8	0.110976	0.0122038	68.84	0.131842	0.0644644	68.84	0.138555	0.0479284	68.84	0.142288	0.00328439
	68.92	0.108557	0.0475502	68.91	0.11716	0.0331998	68.9	0.110957	0.0120305	68.94	0.132007	0.0657965	68.94	0.138634	0.0485259	68.94	0.142201	0.00267095
	69.02	0.108621	0.0481678	69.01	0.117273	0.0341963	69	0.110986	0.012295	69.04	0.132168	0.0670964	69.04	0.138805	0.0498192	69.04	0.142233	0.00289658
	69.12	0.108688	0.0488143	69.11	0.117384	0.0351752	69.1	0.110941	0.0118846	69.14	0.132294	0.0681137	69.14	0.138923	0.0507117	69.14	0.142398	0.00406001
	69.22	0.10865	0.0484476	69.21	0.117406	0.0353692	69.2	0.110853	0.0110819	69.24	0.132251	0.0677665	69.24	0.138984	0.0511731	69.24	0.142549	0.00512473
	69.32	0.108488	0.0468844	69.31	0.117364	0.0349988	69.3	0.1109	0.0115106	69.34	0.132142	0.0668865	69.34	0.139069	0.0518159	69.34	0.142663	0.00592855
	69.42	0.108445	0.0464694	69.41	0.117356	0.0349283	69.4	0.111035	0.0127419	69.44	0.132222	0.0675324	69.44	0.139234	0.0530639	69.44	0.142752	0.0065561
	69.52	0.108616	0.0481195	69.51	0.117415	0.0354486	69.5	0.111073	0.0130885	69.54	0.132385	0.0688484	69.54	0.139358	0.0540017	69.54	0.142743	0.00649264
	69.62	0.108852	0.0503969	69.61	0.117426	0.0355456	69.6	0.111071	0.0130703	69.64	0.13253	0.0700191	69.64	0.139319	0.0537068	69.64	0.142652	0.00585099
	69.72	0.109042	0.0522304	69.71	0.117381	0.0351487	69.7	0.111161	0.0138912	69.74	0.132766	0.0719245	69.74	0.139251	0.0531925	69.74	0.142659	0.00590035
	69.82	0.109167	0.0534366	69.81	0.11748	0.0360218	69.8	0.111308	0.0152319	69.84	0.133024	0.0740076	69.84	0.139315	0.0536765	69.84	0.142824	0.00706377
	69.92	0.109227	0.0540156	69.91	0.117669	0.0376885	69.9	0.111442	0.0164541	69.94	0.133136	0.0749118	69.94	0.139456	0.0547429	69.94	0.14298	0.00816374
	70.02	0.109221	0.0539577	70.01	0.117705	0.038006	70	0.111559	0.0175213	70.04	0.133162	0.0751218	70.04	0.139577	0.0556581	70.04	0.143014	0.00840348
	70.12	0.109196	0.0537164	70.11	0.117666	0.0376621	70.1	0.111649	0.0183422	70.14	0.133211	0.0755174	70.14	0.139706	0.0566337	70.14	0.143031	0.00852335
	70.22	0.109173	0.0534945	70.21	0.117796	0.0388085	70.2	0.111609	0.0179773	70.24	0.133205	0.0754689	70.24	0.13987	0.0578741	70.24	0.143084	0.00889706
	70.32	0.109053	0.0523365	70.31	0.117973	0.0403694	70.3	0.111441	0.016445	70.34	0.133128	0.0748472	70.34	0.139949	0.0584716	70.34	0.143099	0.00900282
	70.42	0.108873	0.0505995	70.41	0.117902	0.0397433	70.4	0.111362	0.0157245	70.44	0.133076	0.0744274	70.44	0.139872	0.0578892	70.44	0.14308	0.00886885
	70.52	0.108893	0.0507925	70.51	0.117703	0.0379883	70.5	0.11146	0.0166183	70.54	0.133116	0.0747504	70.54	0.139748	0.0569514	70.54	0.14308	0.00886885
	70.62	0.109135	0.0531278	70.61	0.117613	0.0371947	70.6	0.111638	0.0182419	70.64	0.133276	0.0760422	70.64	0.139704	0.0566186	70.64	0.143153	0.00938358
	70.72	0.109332	0.0550288	70.71	0.117659	0.0376003	70.7	0.11178	0.019537	70.74	0.133452	0.0774632	70.74	0.139814	0.0574506	70.74	0.143339	0.0106951
	70.82	0.109337	0.055077	70.81	0.117822	0.0390378	70.8	0.111792	0.0196465	70.84	0.133437	0.077342	70.84	0.140054	0.0592658	70.84	0.143575	0.0123591
	70.92	0.109272	0.0544498	70.91	0.117967	0.0403165	70.9	0.111721	0.0189989	70.94	0.133318	0.0763813	70.94	0.140234	0.0606271	70.94	0.143688	0.0131559
	71.02	0.109291	0.0546331	71.01	0.117918	0.0398844	71	0.111648	0.0183331	71.04	0.13331	0.0763167	71.04	0.140283	0.0609977	71.04	0.143708	0.0132969
	71.12	0.109451	0.0561771	71.11	0.117887	0.039611	71.1	0.111648	0.0183331	71.14	0.133479	0.0776811	71.14	0.140311	0.0612095	71.14	0.14375	0.0135931
	71.22	0.109627	0.0578755	71.21	0.117975	0.040387	71.2	0.111772	0.0194641	71.24	0.133731	0.0797157	71.24	0.140294	0.0610809	71.24	0.14374	0.0135226
	71.32	0.109623	0.0578369	71.31	0.118028	0.0408544	71.3	0.111953	0.0211149	71.34	0.1339	0.0810802	71.34	0.140311	0.0612095	71.34	0.143733	0.0134732
	71.42	0.109547	0.0571035	71.41	0.118048	0.0410308	71.4	0.112109	0.0225378	71.44	0.134028	0.0821137	71.44	0.140501	0.0626465	71.44	0.143886	0.014552
	71.52	0.10963	0.0579044	71.51	0.118158	0.0420009	71.5	0.11215	0.0229118	71.54	0.134114	0.082808	71.54	0.14069	0.064076	71.54	0.144055	0.0157437
	71.62	0.109719	0.0587632	71.61	0.118313	0.0433678	71.6	0.112047	0.0219723	71.64	0.13401	0.0819683	71.64	0.140689	0.0640684	71.64	0.144067	0.0158283
	71.72	0.109605	0.0576632	71.71	0.118338	0.0435882	71.7	0.112002	0.0215619	71.74	0.133859	0.0807492	71.74	0.140684	0.0640306	71.74	0.144079	0.0159129
	71.82	0.109485	0.0565052	71.81	0.118292	0.0431826	71.8	0.112103	0.0224831	71.84	0.133912	0.0811771	71.84	0.140831	0.0651424	71.84	0.144198	0.016752
	71.92	0.10958	0.0574219	71.91	0.118286	0.0431297	71.9	0.112179	0.0231763	71.94	0.134154	0.083131	71.94	0.14102	0.0665719	71.94	0.144294	0.0174289
	72.02	0.109795	0.0594966	72.01	0.118328	0.0435	72	0.112184	0.0232219	72.04	0.134399	0.085109	72.04	0.141172	0.0677215	72.04	0.144364	0.0179224
	72.12	0.10991	0.0606064	72.11	0.118484	0.0448758	72.1	0.112275	0.0240519	72.14	0.134534	0.086199	72.14	0.141358	0.0691283	72.14	0.144518	0.0190083
	72.22	0.109965	0.0611371	72.21	0.118638	0.0462338	72.2	0.112463	0.0257666	72.24	0.134589	0.086643	72.24	0.141458	0.0698846	72.24	0.14465	0.0199391
	72.32	0.109964	0.0611274	72.31	0.118616	0.0460398	72.3	0.112632	0.0273081	72.34	0.134602	0.086748	72.34	0.141326	0.0688862	72.34	0.14464	0.0198685
	72.42	0.10988	0.0603169	72.41	0.118565	0.0455901	72.4	0.112687	0.0278097	72.44	0.134661	0.0872244	72.44	0.141181	0.0677896	72.44	0.144571	0.019382
	72.52	0.109875	0.0602686	72.51	0.118655	0.0463838	72.5	0.112572	0.0267608	72.54	0.134832	0.088605	72.54	0.141313	0.0687879	72.54	0.144645	0.0199038
	72.62	0.110159	0.0630091	72.61	0.118769	0.0473891	72.6	0.11252	0.0262865	72.64	0.135056	0.0904135	72.64	0.14156	0.070656	72.64	0.144806	0.021039
	72.72	0.110519	0.0664831	72.71	0.118799	0.0476537	72.7	0.112768	0.0285485	72.74	0.135148	0.0911563	72.74	0.141668	0.0714729	72.74	0.144895	0.0216666
	72.82	0.110497	0.0662708	72.81	0.118801	0.0476713	72.8	0.112994	0.0306098	72.84	0.135107	0.0908253	72.84	0.141659	0.0714048	72.84	0.144954	0.0220826
	72.92	0.110263	0.0640127	72.91	0.118842	0.0480329	72.9	0.112856	0.0293511	72.94	0.135191	0.0915035	72.94	0.141654	0.071367	72.94	0.145043	0.0227101
	73.02	0.110296	0.0643312	73.01	0.118964	0.0491087	73	0.1127	0.0279283	73.04	0.135384	0.0930617	73.04	0.141722	0.0718813	73.04	0.145137	0.0233729
	73.12	0.110568	0.0669559	73.11	0.11916	0.0508372	73.1	0.112857	0.0293603	73.14	0.135541	0.0943293	73.14	0.141872	0.0730158	73.14	0.145216	0.02393
	73.22	0.110472	0.0660295	73.21	0.119307	0.0521336	73.2	0.113085	0.0314398	73.24	0.135428	0.093417	73.24	0.141978	0.0738175	73.24	0.145276	0.024353
	73.32	0.110204	0.0634434	73.31	0.119288	0.051966	73.3	0.113088	0.0314672	73.34	0.13535	0.0927872	73.34	0.141987	0.0738856	73.34	0.145322	0.0246774
	73.42	0.110279	0.0641671	73.41	0.119103	0.0503345	73.4	0.112978	0.0304639	73.44	0.135438	0.0934977	73.44	0.141987	0.0738856	73.44	0.145431	0.0254459
	73.52	0.110575	0.0670235	73.51	0.119008	0.0494968	73.5	0.112998	0.0306463	73.54	0.135587	0.0947007	73.54	0.142054	0.0743923	73.54	0.145571	0.0264331
	73.62	0.11077	0.0689052	73.61	0.119183	0.05104	73.6	0.11318	0.0323063	73.64	0.135841	0.0967514	73.64	0.14216	0.075194	73.64	0.145627	0.026828
	73.72	0.110819	0.069378	73.71	0.119289	0.0519748	73.7	0.113303	0.0334282	73.74	0.136112	0.0989394	73.74	0.142204	0.0755268	73.74	0.145594	0.0265953
	73.82	0.110794	0.0691368	73.81	0.119125	0.0505285	73.8	0.113298	0.0333826	73.84	0.136192	0.0995853	73.84	0.142188	0.0754058	73.84	0.145572	0.0264401
	73.92	0.110736	0.0685771	73.91	0.119059	0.0499465	73.9	0.113344	0.0338021	73.94	0.136153	0.0992705	73.94	0.142223	0.0756705	73.94	0.145624	0.0268068
	74.02	0.110772	0.0689245	74.01	0.119264	0.0517543	74	0.113469	0.0349423	74.04	0.136153	0.0992705	74.04	0.142379	0.0768504	74.04	0.145739	0.0276177
	74.12	0.111048	0.0715878	74.11	0.119477	0.0536327	74.1	0.113549	0.0356719	74.14	0.136235	0.0999325	74.14	0.142605	0.0785597	74.14	0.145834	0.0282875
	74.22	0.111355	0.0745503	74.21	0.119602	0.0547351	74.2	0.113597	0.0361097	74.24	0.136388	0.101168	74.24	0.142821	0.0801933	74.24	0.145853	0.0284215
	74.32	0.111364	0.0746371	74.31	0.119686	0.0554758	74.3	0.113645	0.0365475	74.34	0.136503	0.102096	74.34	0.142912	0.0808816	74.34	0.145832	0.0282734
	74.42	0.111223	0.0732765	74.41	0.119684	0.0554582	74.4	0.113611	0.0362374	74.44	0.136562	0.102573	74.44	0.142869	0.0805564	74.44	0.145838	0.0283157
	74.52	0.111168	0.0727458	74.51	0.119683	0.0554494	74.5	0.113674	0.0368121	74.54	0.13661	0.10296	74.54	0.142879	0.080632	74.54	0.145949	0.0290984
	74.62	0.111174	0.0728037	74.61	0.119743	0.0559785	74.6	0.113915	0.0390102	74.64	0.136648	0.103267	74.64	0.143024	0.0817287	74.64	0.146058	0.029867
	74.72	0.111239	0.0734309	74.71	0.119808	0.0565517	74.7	0.11404	0.0401503	74.74	0.136622	0.103057	74.74	0.143177	0.0828858	74.74	0.146047	0.0297894
	74.82	0.111406	0.0750424	74.81	0.119861	0.0570191	74.8	0.113978	0.0395848	74.84	0.136567	0.102613	74.84	0.14324	0.0833623	74.84	0.14611	0.0302336
	74.92	0.111634	0.0772426	74.91	0.119908	0.0574336	74.9	0.11399	0.0396943	74.94	0.136783	0.104357	74.94	0.143211	0.083143	74.94	0.146333	0.031806
	75.02	0.111777	0.0786225	75.01	0.119919	0.0575306	75	0.114134	0.0410077	75.04	0.137193	0.107667	75.04	0.143169	0.0828253	75.04	0.146479	0.0328355
	75.12	0.111837	0.0792015	75.11	0.119973	0.0580068	75.1	0.114263	0.0421843	75.14	0.137401	0.109347	75.14	0.143246	0.0834077	75.14	0.146493	0.0329342
	75.22	0.111921	0.080012	75.21	0.120184	0.0598676	75.2	0.114317	0.0426768	75.24	0.137381	0.109185	75.24	0.143415	0.0846859	75.24	0.146512	0.0330682
	75.32	0.111915	0.0799541	75.31	0.120434	0.0620722	75.3	0.114338	0.0428683	75.34	0.137291	0.108458	75.34	0.143572	0.0858733	75.34	0.146583	0.0335688
	75.42	0.111784	0.07869	75.41	0.120503	0.0626807	75.4	0.114381	0.0432605	75.44	0.137216	0.107853	75.44	0.143718	0.0869776	75.44	0.14669	0.0343233
	75.52	0.111715	0.0780242	75.51	0.120395	0.0617283	75.5	0.114447	0.0438625	75.54	0.137245	0.108087	75.54	0.143932	0.0885961	75.54	0.14682	0.0352399
	75.62	0.111791	0.0787576	75.61	0.120391	0.061693	75.6	0.114516	0.0444919	75.64	0.13747	0.109904	75.64	0.144008	0.0891709	75.64	0.146997	0.0364879
	75.72	0.112053	0.0812858	75.71	0.12046	0.0623015	75.7	0.114611	0.0453584	75.74	0.137813	0.112673	75.74	0.143907	0.088407	75.74	0.147172	0.0377219
	75.82	0.112363	0.0842772	75.81	0.120473	0.0624162	75.8	0.114742	0.0465532	75.84	0.137995	0.114142	75.84	0.143989	0.0890272	75.84	0.147285	0.0385187
	75.92	0.112511	0.0857054	75.91	0.120596	0.0635009	75.9	0.114863	0.0476568	75.94	0.138011	0.114272	75.94	0.144287	0.0912811	75.94	0.147314	0.0387231
	76.02	0.112541	0.0859949	76.01	0.120745	0.0648149	76	0.114908	0.0480673	76.04	0.138056	0.114635	76.04	0.144443	0.0924609	76.04	0.147248	0.0382578
	76.12	0.112594	0.0865063	76.11	0.120762	0.0649648	76.1	0.114883	0.0478393	76.14	0.138167	0.115531	76.14	0.144418	0.0922719	76.14	0.147248	0.0382578
	76.22	0.1127	0.0875292	76.21	0.120784	0.0651588	76.2	0.114921	0.0481858	76.24	0.138266	0.11633	76.24	0.144436	0.092408	76.24	0.147388	0.0392449
	76.32	0.112805	0.0885424	76.31	0.120863	0.0658555	76.3	0.11507	0.0495449	76.34	0.138353	0.117033	76.34	0.144523	0.093066	76.34	0.147465	0.0397878
	76.42	0.112861	0.0890828	76.41	0.120857	0.0658026	76.4	0.115207	0.0507944	76.44	0.13849	0.118139	76.44	0.144578	0.093482	76.44	0.147449	0.039675
	76.52	0.112881	0.0892758	76.51	0.12081	0.0653881	76.5	0.115221	0.0509221	76.54	0.138582	0.118882	76.54	0.144552	0.0932853	76.54	0.147478	0.0398795
	76.62	0.112855	0.0890249	76.61	0.121008	0.0671342	76.6	0.115159	0.0503566	76.64	0.138527	0.118438	76.64	0.144707	0.0944576	76.64	0.147568	0.0405141
	76.72	0.112841	0.0888898	76.71	0.121311	0.0698062	76.7	0.11519	0.0506394	76.74	0.13855	0.118623	76.74	0.144873	0.0957131	76.74	0.147626	0.0409231
	76.82	0.112929	0.089739	76.81	0.121281	0.0695417	76.8	0.115382	0.0523906	76.84	0.138798	0.120626	76.84	0.144703	0.0944274	76.84	0.1476	0.0407397
	76.92	0.113025	0.0906654	76.91	0.121071	0.0676898	76.9	0.115606	0.0544337	76.94	0.138997	0.122232	76.94	0.144551	0.0932778	76.94	0.147599	0.0407327
	77.02	0.113058	0.0909838	77.01	0.121111	0.0680425	77	0.11563	0.0546526	77.04	0.138978	0.122079	77.04	0.144776	0.0949795	77.04	0.14775	0.0417974
	77.12	0.113122	0.0916014	77.11	0.121347	0.0701237	77.1	0.115551	0.053932	77.14	0.138866	0.121175	77.14	0.144992	0.0966132	77.14	0.147916	0.0429679
	77.22	0.113214	0.0924892	77.21	0.121443	0.0709703	77.2	0.115631	0.0546617	77.24	0.138815	0.120763	77.24	0.144972	0.0964619	77.24	0.147986	0.0434615
	77.32	0.113253	0.0928655	77.31	0.121403	0.0706176	77.3	0.115816	0.0563491	77.34	0.138968	0.121998	77.34	0.145011	0.0967569	77.34	0.148027	0.0437506
	77.42	0.113282	0.0931454	77.41	0.121495	0.0714289	77.4	0.115942	0.0574983	77.44	0.139239	0.124186	77.44	0.145208	0.0982468	77.44	0.148095	0.04423
	77.52	0.113338	0.0936858	77.51	0.121716	0.0733778	77.5	0.11602	0.0582097	77.54	0.139326	0.124889	77.54	0.145394	0.0996536	77.54	0.148208	0.0450268
	77.62	0.11343	0.0945735	77.61	0.121785	0.0739863	77.6	0.116073	0.0586932	77.64	0.13933	0.124921	77.64	0.145423	0.0998729	77.64	0.148334	0.0459152
	77.72	0.113623	0.096436	77.71	0.121671	0.072981	77.7	0.116166	0.0595414	77.74	0.139517	0.126431	77.74	0.145386	0.0995931	77.74	0.148421	0.0465287
	77.82	0.113913	0.0992344	77.81	0.121627	0.072593	77.8	0.116338	0.0611102	77.84	0.139789	0.128627	77.84	0.145424	0.0998805	77.84	0.148475	0.0469094
	77.92	0.114184	0.101849	77.91	0.121817	0.0742685	77.9	0.11644	0.0620405	77.94	0.139957	0.129983	77.94	0.145625	0.101401	77.94	0.148511	0.0471633
	78.02	0.114294	0.102911	78.01	0.122102	0.0767818	78	0.116458	0.0622047	78.04	0.139972	0.130104	78.04	0.145852	0.103118	78.04	0.148551	0.0474453
	78.12	0.114214	0.102139	78.11	0.122238	0.0779812	78.1	0.11645	0.0621317	78.14	0.139869	0.129273	78.14	0.145949	0.103851	78.14	0.148644	0.0481011
	78.22	0.114062	0.100672	78.21	0.122293	0.0784662	78.2	0.116431	0.0619584	78.24	0.139774	0.128506	78.24	0.145976	0.104055	78.24	0.148765	0.0489543
	78.32	0.113956	0.0996493	78.31	0.122366	0.07911	78.3	0.116525	0.0628158	78.34	0.139792	0.128651	78.34	0.145986	0.104131	78.34	0.148829	0.0494055
	78.42	0.114078	0.100827	78.41	0.122328	0.0787749	78.4	0.116759	0.0649501	78.44	0.139976	0.130137	78.44	0.145898	0.103465	78.44	0.148772	0.0490036
	78.52	0.114424	0.104165	78.51	0.122235	0.0779547	78.5	0.116971	0.0668837	78.54	0.14022	0.132107	78.54	0.145734	0.102225	78.54	0.148681	0.048362
	78.62	0.114693	0.106761	78.61	0.122305	0.078572	78.6	0.117068	0.0677685	78.64	0.140351	0.133164	78.64	0.145739	0.102263	78.64	0.148771	0.0489966
	78.72	0.114771	0.107514	78.71	0.122524	0.0805033	78.7	0.117108	0.0681333	78.74	0.14041	0.133641	78.74	0.146028	0.104449	78.74	0.148995	0.050576
	78.82	0.114897	0.10873	78.81	0.122667	0.0817644	78.8	0.117172	0.0687171	78.84	0.140539	0.134682	78.84	0.146226	0.105946	78.84	0.149115	0.0514221
	78.92	0.115137	0.111046	78.91	0.122633	0.0814646	78.9	0.117233	0.0692734	78.94	0.140648	0.135562	78.94	0.146221	0.105908	78.94	0.149133	0.0515491
	79.02	0.115211	0.11176	79.01	0.122722	0.0822494	79	0.117287	0.069766	79.04	0.140661	0.135667	79.04	0.146368	0.10702	79.04	0.14923	0.052233
	79.12	0.115167	0.111335	79.11	0.122882	0.0836604	79.1	0.117393	0.0707328	79.14	0.140773	0.136571	79.14	0.146606	0.10882	79.14	0.149353	0.0531003
	79.22	0.115262	0.112252	79.21	0.122995	0.0846569	79.2	0.11757	0.0723472	79.24	0.141023	0.13859	79.24	0.146682	0.109395	79.24	0.149346	0.0530509
	79.32	0.115421	0.113786	79.31	0.123129	0.0858387	79.3	0.117566	0.0723107	79.34	0.14119	0.139938	79.34	0.146659	0.109221	79.34	0.149341	0.0530157
	79.42	0.115457	0.114134	79.41	0.123238	0.0867999	79.4	0.117246	0.069392	79.44	0.141218	0.140164	79.44	0.146748	0.109894	79.44	0.149538	0.0544047
	79.52	0.115457	0.114134	79.51	0.123331	0.08762	79.5	0.116871	0.0659717	79.54	0.141297	0.140802	79.54	0.146912	0.111135	79.54	0.149733	0.0557797
	79.62	0.115537	0.114906	79.61	0.123503	0.0891369	79.6	0.116757	0.0649319	79.64	0.141458	0.142102	79.64	0.147029	0.11202	79.64	0.149758	0.055956
	79.72	0.11568	0.116286	79.71	0.123684	0.090733	79.7	0.116937	0.0665736	79.74	0.141573	0.14303	79.74	0.147164	0.113041	79.74	0.149802	0.0562662
	79.82	0.115809	0.11753	79.81	0.123763	0.0914297	79.8	0.117195	0.0689268	79.84	0.141632	0.143507	79.84	0.14732	0.11422	79.84	0.14992	0.0570983
	79.92	0.115904	0.118447	79.91	0.12372	0.0910505	79.9	0.117146	0.0684799	79.94	0.141727	0.144274	79.94	0.147281	0.113925	79.94	0.14988	0.0568162
	80.02	0.116016	0.119528	80.01	0.123701	0.090883	80	0.116784	0.0651781	80.04	0.141854	0.145299	80.04	0.147159	0.113003	80.04	0.149703	0.0555682
	80.12	0.116124	0.12057	80.11	0.123882	0.0924791	80.1	0.116658	0.0640289	80.14	0.141965	0.146195	80.14	0.14734	0.114372	80.14	0.149684	0.0554342
	80.22	0.116181	0.12112	80.21	0.12409	0.0943134	80.2	0.116833	0.0656251	80.24	0.14205	0.146882	80.24	0.147664	0.116822	80.24	0.149883	0.0568374
	80.32	0.116258	0.121863	80.31	0.124118	0.0945604	80.3	0.117028	0.0674036	80.34	0.142116	0.147414	80.34	0.147766	0.117594	80.34	0.150073	0.0581771
	80.42	0.11644	0.123619	80.41	0.124194	0.0952306	80.4	0.117149	0.0685073	80.44	0.142231	0.148343	80.44	0.147799	0.117843	80.44	0.150102	0.0583816
	80.52	0.116612	0.125279	80.51	0.124455	0.0975323	80.5	0.117249	0.0694194	80.54	0.142426	0.149917	80.54	0.147978	0.119197	80.54	0.150077	0.0582053
	80.62	0.116664	0.125781	80.61	0.124643	0.0991902	80.6	0.11741	0.0708878	80.64	0.142547	0.150894	80.64	0.148094	0.120074	80.64	0.150117	0.0584873
	80.72	0.116765	0.126756	80.71	0.12467	0.0994283	80.7	0.117567	0.0723198	80.74	0.142534	0.150789	80.74	0.148027	0.119568	80.74	0.150173	0.0588822
	80.82	0.117024	0.129255	80.81	0.124716	0.0998339	80.8	0.117683	0.0733778	80.84	0.142589	0.151233	80.84	0.147977	0.11919	80.84	0.150254	0.0594533
	80.92	0.117294	0.13186	80.91	0.124833	0.100866	80.9	0.11783	0.0747186	80.94	0.14281	0.153018	80.94	0.148093	0.120067	80.94	0.150383	0.0603629
	81.02	0.11749	0.133752	81.01	0.125008	0.102409	81	0.117919	0.0755304	81.04	0.143105	0.155399	81.04	0.148338	0.12192	81.04	0.150458	0.0608917
	81.12	0.117659	0.135382	81.11	0.125236	0.10442	81.1	0.117878	0.0751564	81.14	0.143243	0.156514	81.14	0.148569	0.123667	81.14	0.150476	0.0610187
	81.22	0.117709	0.135865	81.21	0.125395	0.105822	81.2	0.117969	0.0759864	81.24	0.143027	0.15477	81.24	0.14864	0.124204	81.24	0.15053	0.0613994
	81.32	0.117681	0.135595	81.31	0.125465	0.106439	81.3	0.118315	0.0791423	81.34	0.142858	0.153405	81.34	0.148631	0.124136	81.34	0.150589	0.0618154
	81.42	0.117843	0.137158	81.41	0.125586	0.107506	81.4	0.11859	0.0816505	81.44	0.143181	0.156013	81.44	0.148685	0.124544	81.44	0.150597	0.0618718
	81.52	0.118076	0.139406	81.51	0.12578	0.109217	81.5	0.118676	0.0824349	81.54	0.143567	0.15913	81.54	0.14878	0.125263	81.54	0.150649	0.0622385
	81.62	0.118187	0.140478	81.61	0.125882	0.110117	81.6	0.118747	0.0830825	81.64	0.143644	0.159751	81.64	0.148909	0.126238	81.64	0.150842	0.0635994
	81.72	0.118317	0.141732	81.71	0.125888	0.110169	81.7	0.118896	0.0844415	81.74	0.14361	0.159477	81.74	0.149083	0.127554	81.74	0.15103	0.064925
	81.82	0.118459	0.143102	81.81	0.126013	0.111272	81.8	0.119095	0.0862566	81.84	0.14364	0.159719	81.84	0.149124	0.127865	81.84	0.150993	0.0646641
	81.92	0.11856	0.144077	81.91	0.126192	0.11285	81.9	0.119161	0.0868586	81.94	0.143818	0.161156	81.94	0.149042	0.127244	81.94	0.150946	0.0643327
	82.02	0.118698	0.145409	82.01	0.126235	0.11323	82	0.119065	0.085983	82.04	0.144036	0.162916	82.04	0.14903	0.127154	82.04	0.151117	0.0655384
	82.12	0.11876	0.146007	82.11	0.12622	0.113097	82.1	0.119099	0.0862931	82.14	0.143956	0.16227	82.14	0.14906	0.127381	82.14	0.151302	0.0668428
	82.22	0.11874	0.145814	82.21	0.126275	0.113582	82.2	0.119321	0.0883179	82.24	0.143722	0.160381	82.24	0.149087	0.127585	82.24	0.151366	0.0672941
	82.32	0.118946	0.147802	82.31	0.126402	0.114702	82.3	0.119558	0.0904796	82.34	0.143854	0.161447	82.34	0.149164	0.128167	82.34	0.151419	0.0676678
	82.42	0.119227	0.150513	82.41	0.126631	0.116722	82.4	0.119736	0.0921031	82.44	0.144156	0.163885	82.44	0.149282	0.12906	82.44	0.151506	0.0682813
	82.52	0.11934	0.151604	82.51	0.126892	0.119023	82.5	0.119907	0.0936628	82.54	0.144258	0.164709	82.54	0.149362	0.129665	82.54	0.151584	0.0688313
	82.62	0.119352	0.151719	82.61	0.127006	0.120029	82.6	0.120035	0.0948303	82.64	0.144236	0.164531	82.64	0.149404	0.129982	82.64	0.15168	0.0695082
	82.72	0.11935	0.1517	82.71	0.126974	0.119747	82.7	0.120054	0.0950036	82.74	0.144263	0.164749	82.74	0.149472	0.130497	82.74	0.151853	0.070728
	82.82	0.11942	0.152376	82.81	0.126927	0.119332	82.8	0.12008	0.0952407	82.84	0.144387	0.16575	82.84	0.149582	0.131329	82.84	0.152029	0.071969
	82.92	0.119673	0.154817	82.91	0.127039	0.12032	82.9	0.120234	0.0966453	82.94	0.144561	0.167155	82.94	0.1497	0.132221	82.94	0.152139	0.0727446
	83.02	0.119938	0.157374	83.01	0.127323	0.122824	83	0.120427	0.0984057	83.04	0.144627	0.167688	83.04	0.149799	0.13297	83.04	0.152252	0.0735414
	83.12	0.119941	0.157403	83.11	0.127535	0.124694	83.1	0.120486	0.0989438	83.14	0.144612	0.167567	83.14	0.149873	0.133529	83.14	0.1524	0.0745849
	83.22	0.119918	0.157181	83.21	0.127593	0.125205	83.2	0.120421	0.0983509	83.24	0.144827	0.169302	83.24	0.149937	0.134014	83.24	0.15255	0.0756426
	83.32	0.12015	0.15942	83.31	0.127656	0.125761	83.3	0.120497	0.0990441	83.34	0.145165	0.172031	83.34	0.150008	0.134551	83.34	0.152681	0.0765663
	83.42	0.120361	0.161456	83.41	0.127751	0.126599	83.4	0.120799	0.101799	83.44	0.145173	0.172096	83.44	0.150084	0.135125	83.44	0.152784	0.0772926
	83.52	0.120372	0.161562	83.51	0.127796	0.126996	83.5	0.121042	0.104015	83.54	0.144955	0.170336	83.54	0.150117	0.135375	83.54	0.152837	0.0776663
	83.62	0.12042	0.162025	83.61	0.127856	0.127525	83.6	0.121158	0.105073	83.64	0.144939	0.170207	83.64	0.150115	0.13536	83.64	0.152828	0.0776028
	83.72	0.120611	0.163869	83.71	0.128058	0.129306	83.7	0.121342	0.106751	83.74	0.145104	0.171539	83.74	0.150204	0.136033	83.74	0.152864	0.0778566
	83.82	0.120789	0.165586	83.81	0.128352	0.131899	83.8	0.12153	0.108466	83.84	0.145238	0.172621	83.84	0.150403	0.137538	83.84	0.153056	0.0792104
	83.92	0.120928	0.166928	83.91	0.128577	0.133883	83.9	0.121547	0.108621	83.94	0.145322	0.173299	83.94	0.150563	0.138748	83.94	0.153269	0.0807123
	84.02	0.121099	0.168578	84.01	0.128674	0.134738	84	0.121582	0.10894	84.04	0.145398	0.173913	84.04	0.150627	0.139232	84.04	0.153378	0.0814809
	84.12	0.121351	0.171009	84.11	0.128713	0.135082	84.1	0.121754	0.110509	84.14	0.145496	0.174704	84.14	0.150716	0.139905	84.14	0.153511	0.0824187
	84.22	0.121662	0.17401	84.21	0.128784	0.135708	84.2	0.121956	0.112352	84.24	0.145655	0.175988	84.24	0.150867	0.141047	84.24	0.153705	0.0837866
	84.32	0.121929	0.176587	84.31	0.129008	0.137684	84.3	0.122121	0.113857	84.34	0.145887	0.177861	84.34	0.150934	0.141554	84.34	0.153803	0.0844776
	84.42	0.122156	0.178777	84.41	0.129268	0.139977	84.4	0.122282	0.115325	84.44	0.146098	0.179564	84.44	0.150866	0.14104	84.44	0.153784	0.0843436
	84.52	0.122332	0.180476	84.51	0.129371	0.140885	84.5	0.122481	0.11714	84.54	0.146094	0.179532	84.54	0.150913	0.141395	84.54	0.153833	0.0846891
	84.62	0.12226	0.179781	84.61	0.12951	0.142111	84.6	0.122666	0.118827	84.64	0.14599	0.178692	84.64	0.151196	0.143536	84.64	0.15404	0.0861487
	84.72	0.122061	0.177861	84.71	0.129727	0.144024	84.7	0.122768	0.119758	84.74	0.146095	0.17954	84.74	0.151453	0.145479	84.74	0.154349	0.0883275
	84.82	0.122134	0.178565	84.81	0.129817	0.144818	84.8	0.122852	0.120524	84.84	0.146299	0.181187	84.84	0.151518	0.145971	84.84	0.154523	0.0895544
	84.92	0.122405	0.18118	84.91	0.129857	0.145171	84.9	0.123012	0.121983	84.94	0.146416	0.182132	84.94	0.151513	0.145933	84.94	0.154474	0.0892089
	85.02	0.12258	0.182869	85.01	0.130007	0.146494	85	0.123205	0.123744	85.04	0.146533	0.183076	85.04	0.151512	0.145926	85.04	0.154462	0.0891243
	85.12	0.122767	0.184673	85.11	0.13018	0.148019	85.1	0.123384	0.125376	85.14	0.146689	0.184336	85.14	0.151491	0.145767	85.14	0.154567	0.0898646
	85.22	0.123059	0.187491	85.21	0.130265	0.148769	85.2	0.123528	0.12669	85.24	0.146838	0.185539	85.24	0.151574	0.146395	85.24	0.154635	0.0903441
	85.32	0.123261	0.18944	85.31	0.130298	0.14906	85.3	0.123632	0.127638	85.34	0.146956	0.186492	85.34	0.151741	0.147658	85.34	0.154686	0.0907037
	85.42	0.123299	0.189807	85.41	0.130373	0.149721	85.4	0.123706	0.128313	85.44	0.146987	0.186742	85.44	0.151827	0.148308	85.44	0.154808	0.0915639
	85.52	0.1233	0.189817	85.51	0.130584	0.151582	85.5	0.123819	0.129344	85.54	0.146984	0.186718	85.54	0.151934	0.149117	85.54	0.154978	0.0927626
	85.62	0.123366	0.190454	85.61	0.130851	0.153937	85.6	0.124008	0.131068	85.64	0.14707	0.187412	85.64	0.152084	0.150252	85.64	0.155166	0.0940882
	85.72	0.123502	0.191766	85.71	0.130943	0.154748	85.7	0.124198	0.132801	85.74	0.147159	0.188131	85.74	0.15208	0.150222	85.74	0.155261	0.0947581
	85.82	0.123637	0.193069	85.81	0.130993	0.155189	85.8	0.124354	0.134224	85.84	0.14713	0.187896	85.84	0.152068	0.150131	85.84	0.155208	0.0943844
	85.92	0.123827	0.194902	85.91	0.131213	0.157129	85.9	0.124526	0.135792	85.94	0.147155	0.188098	85.94	0.152269	0.151651	85.94	0.155255	0.0947158
	86.02	0.124198	0.198482	86.01	0.131436	0.159096	86	0.124703	0.137407	86.04	0.147446	0.190448	86.04	0.152506	0.153444	86.04	0.155467	0.0962106
	86.12	0.124613	0.202487	86.11	0.131537	0.159986	86.1	0.124854	0.138784	86.14	0.147813	0.193411	86.14	0.152538	0.153686	86.14	0.155542	0.0967394
	86.22	0.124768	0.203983	86.21	0.131639	0.160886	86.2	0.12501	0.140207	86.24	0.147963	0.194622	86.24	0.152484	0.153277	86.24	0.155446	0.0960625
	86.32	0.12474	0.203712	86.31	0.13179	0.162217	86.3	0.125217	0.142095	86.34	0.148002	0.194937	86.34	0.152543	0.153723	86.34	0.155452	0.0961048
	86.42	0.124809	0.204378	86.41	0.131956	0.163681	86.4	0.125428	0.144019	86.44	0.148086	0.195615	86.44	0.152758	0.155349	86.44	0.155681	0.0977195
	86.52	0.124989	0.206115	86.51	0.132171	0.165577	86.5	0.12558	0.145406	86.54	0.148136	0.196019	86.54	0.152958	0.156862	86.54	0.1559	0.0992637
	86.62	0.125182	0.207978	86.61	0.132388	0.167491	86.6	0.125727	0.146747	86.64	0.148129	0.195962	86.64	0.153045	0.15752	86.64	0.155944	0.099574
	86.72	0.125389	0.209975	86.71	0.132534	0.168779	86.7	0.125926	0.148562	86.74	0.148257	0.196996	86.74	0.153182	0.158556	86.74	0.156003	0.09999
	86.82	0.125567	0.211693	86.81	0.132639	0.169705	86.8	0.126076	0.14993	86.84	0.148525	0.199159	86.84	0.153407	0.160258	86.84	0.156173	0.101189
	86.92	0.125585	0.211867	86.91	0.132701	0.170251	86.9	0.126135	0.150468	86.94	0.148677	0.200387	86.94	0.153475	0.160772	86.94	0.156306	0.102126
	87.02	0.125535	0.211384	87.01	0.13272	0.170419	87	0.126215	0.151198	87.04	0.148759	0.201049	87.04	0.153381	0.160061	87.04	0.156421	0.102937
	87.12	0.12575	0.213459	87.11	0.132835	0.171433	87.1	0.126344	0.152374	87.14	0.148997	0.20297	87.14	0.153438	0.160493	87.14	0.156557	0.103896
	87.22	0.126115	0.216981	87.21	0.133041	0.17325	87.2	0.126463	0.15346	87.24	0.149197	0.204585	87.24	0.153653	0.162119	87.24	0.156651	0.104559
	87.32	0.126156	0.217377	87.31	0.133201	0.174661	87.3	0.126583	0.154554	87.34	0.149125	0.204004	87.34	0.153808	0.163291	87.34	0.156735	0.105151
	87.42	0.126085	0.216691	87.41	0.133379	0.17623	87.4	0.126756	0.156132	87.44	0.149128	0.204028	87.44	0.15396	0.164441	87.44	0.156834	0.105849
	87.52	0.12636	0.219345	87.51	0.133573	0.177941	87.5	0.126865	0.157126	87.54	0.149423	0.20641	87.54	0.154226	0.166452	87.54	0.156959	0.106731
	87.62	0.126685	0.222481	87.61	0.133674	0.178832	87.6	0.12682	0.156716	87.64	0.14965	0.208242	87.64	0.1544	0.167768	87.64	0.157056	0.107415
	87.72	0.126635	0.221999	87.71	0.13365	0.17862	87.7	0.126877	0.157236	87.74	0.149579	0.207669	87.74	0.154316	0.167133	87.74	0.157077	0.107563
	87.82	0.126535	0.221034	87.81	0.133615	0.178312	87.8	0.127179	0.15999	87.84	0.149493	0.206975	87.84	0.154281	0.166868	87.84	0.157142	0.108021
	87.92	0.126732	0.222935	87.91	0.133708	0.179132	87.9	0.127425	0.162234	87.94	0.149615	0.20796	87.94	0.154494	0.168479	87.94	0.157287	0.109044
	88.02	0.126976	0.225289	88.01	0.13389	0.180737	88	0.127498	0.1629	88.04	0.149911	0.21035	88.04	0.154807	0.170847	88.04	0.157507	0.110595
	88.12	0.127088	0.22637	88.11	0.134088	0.182483	88.1	0.127529	0.163182	88.14	0.150156	0.212328	88.14	0.155042	0.172624	88.14	0.157765	0.112414
	88.22	0.127164	0.227104	88.21	0.134203	0.183497	88.2	0.127556	0.163429	88.24	0.150217	0.21282	88.24	0.155109	0.173131	88.24	0.157937	0.113627
	88.32	0.127277	0.228194	88.31	0.134208	0.183541	88.3	0.127585	0.163693	88.34	0.150281	0.213337	88.34	0.155138	0.17335	88.34	0.158057	0.114473
	88.42	0.127446	0.229825	88.41	0.134319	0.18452	88.4	0.127632	0.164122	88.44	0.150514	0.215218	88.44	0.155282	0.174439	88.44	0.158158	0.115185
	88.52	0.127616	0.231465	88.51	0.134585	0.186866	88.5	0.127722	0.164943	88.54	0.15076	0.217204	88.54	0.155472	0.175876	88.54	0.158229	0.115686
	88.62	0.127713	0.232401	88.61	0.134769	0.188488	88.6	0.127882	0.166402	88.64	0.15088	0.218173	88.64	0.155631	0.177079	88.64	0.158357	0.116588
	88.72	0.127783	0.233077	88.71	0.134843	0.189141	88.7	0.128097	0.168363	88.74	0.150948	0.218722	88.74	0.155811	0.17844	88.74	0.158573	0.118111
	88.82	0.127891	0.234119	88.81	0.134894	0.189591	88.8	0.12828	0.170032	88.84	0.151012	0.219239	88.84	0.155974	0.179673	88.84	0.158743	0.11931
	88.92	0.128048	0.235634	88.91	0.135013	0.19064	88.9	0.128377	0.170917	88.94	0.151122	0.220127	88.94	0.156106	0.180671	88.94	0.158866	0.120177
	89.02	0.128245	0.237535	89.01	0.135224	0.192501	89	0.12841	0.171218	89.04	0.151399	0.222363	89.04	0.156298	0.182123	89.04	0.159058	0.121531
	89.12	0.128432	0.239339	89.11	0.135334	0.193471	89.1	0.128439	0.171483	89.14	0.151767	0.225335	89.14	0.156439	0.18319	89.14	0.159157	0.122229
	89.22	0.128572	0.24069	89.21	0.135277	0.192968	89.2	0.128509	0.172121	89.24	0.151992	0.227151	89.24	0.156491	0.183583	89.24	0.159203	0.122553
	89.32	0.128654	0.241482	89.31	0.135368	0.193771	89.3	0.128631	0.173234	89.34	0.152051	0.227628	89.34	0.156673	0.18496	89.34	0.159408	0.123999
	89.42	0.128729	0.242205	89.41	0.135642	0.196187	89.4	0.128793	0.174711	89.44	0.152136	0.228314	89.44	0.156921	0.186835	89.44	0.159594	0.12531
	89.52	0.128844	0.243315	89.51	0.135741	0.19706	89.5	0.128967	0.176298	89.54	0.152323	0.229824	89.54	0.157039	0.187728	89.54	0.159648	0.125691
	89.62	0.128969	0.244521	89.61	0.135678	0.196505	89.6	0.129094	0.177457	89.64	0.152507	0.231309	89.64	0.157117	0.188318	89.64	0.159873	0.127278
	89.72	0.129076	0.245554	89.71	0.135773	0.197342	89.7	0.129056	0.17711	89.74	0.152581	0.231907	89.74	0.157252	0.189339	89.74	0.160131	0.129097
	89.82	0.129164	0.246403	89.81	0.135955	0.198947	89.8	0.128937	0.176025	89.84	0.152663	0.232569	89.84	0.157382	0.190322	89.84	0.160061	0.128603
	89.92	0.129353	0.248227	89.91	0.136097	0.2002	89.9	0.129153	0.177995	89.94	0.153079	0.235927	89.94	0.157642	0.192288	89.94	0.160066	0.128639
	90.02	0.129655	0.251141	90.01	0.136573	0.204397	90	0.129672	0.182729	90.04	0.153437	0.238818	90.04	0.157989	0.194913	90.04	0.160545	0.132016
	90.12	0.129912	0.253621	90.11	0.136686	0.205394	90.1	0.129921	0.185	90.14	0.153336	0.238002	90.14	0.158096	0.195722	90.14	0.160971	0.13502
	90.22	0.130075	0.255194	90.21	0.13671	0.205606	90.2	0.129924	0.185027	90.24	0.153482	0.239181	90.24	0.158197	0.196486	90.24	0.161106	0.135972
	90.32	0.130178	0.256188	90.31	0.136905	0.207325	90.3	0.130023	0.18593	90.34	0.153958	0.243024	90.34	0.158526	0.198974	90.34	0.161303	0.137361
	90.42	0.130268	0.257056	90.41	0.137035	0.208472	90.4	0.130156	0.187143	90.44	0.154184	0.244849	90.44	0.158852	0.20144	90.44	0.161588	0.13937
	90.52	0.130361	0.257954	90.51	0.137025	0.208383	90.5	0.130191	0.187462	90.54	0.154523	0.247586	90.54	0.158999	0.202552	90.54	0.161766	0.140625
	90.62	0.130488	0.259179	90.61	0.137041	0.208525	90.6	0.130296	0.18842	90.64	0.154743	0.249362	90.64	0.159069	0.203081	90.64	0.161854	0.141246
	90.72	0.130667	0.260907	90.71	0.137144	0.209433	90.7	0.130571	0.190928	90.74	0.154817	0.24996	90.74	0.159327	0.205033	90.74	0.162138	0.143248
	90.82	0.130798	0.262171	90.81	0.137284	0.210667	90.8	0.130718	0.192269	90.84	0.155106	0.252293	90.84	0.159733	0.208103	90.84	0.162574	0.146323
	90.92	0.130817	0.262354	90.91	0.137423	0.211893	90.9	0.130681	0.191932	90.94	0.155354	0.254295	90.94	0.160045	0.210463	90.94	0.162843	0.148219
	91.02	0.130806	0.262248	91.01	0.137504	0.212608	91	0.13072	0.192287	91.04	0.155456	0.255119	91.04	0.160034	0.21038	91.04	0.162814	0.148015
	91.12	0.130975	0.263879	91.11	0.137502	0.21259	91.1	0.130845	0.193427	91.14	0.1557	0.257089	91.14	0.159946	0.209714	91.14	0.16284	0.148198
	91.22	0.131408	0.268057	91.21	0.137531	0.212846	91.2	0.131016	0.194987	91.24	0.156072	0.260092	91.24	0.160102	0.210894	91.24	0.163091	0.149968
	91.32	0.131628	0.27018	91.31	0.137655	0.213939	91.3	0.131066	0.195443	91.34	0.15618	0.260964	91.34	0.160393	0.213095	91.34	0.163316	0.151555
	91.42	0.131474	0.268694	91.41	0.137845	0.215615	91.4	0.131039	0.195197	91.44	0.15614	0.260641	91.44	0.160665	0.215152	91.44	0.163478	0.152697
	91.52	0.131345	0.267449	91.51	0.13795	0.216541	91.5	0.131179	0.196474	91.54	0.156287	0.261828	91.54	0.160875	0.216741	91.54	0.163697	0.154241
	91.62	0.131535	0.269283	91.61	0.138009	0.217061	91.6	0.131448	0.198927	91.64	0.156572	0.264129	91.64	0.161077	0.218268	91.64	0.163972	0.15618
	91.72	0.131907	0.272872	91.71	0.138157	0.218366	91.7	0.131542	0.199785	91.74	0.156852	0.26639	91.74	0.161315	0.220068	91.74	0.164223	0.15795
	91.82	0.132068	0.274426	91.81	0.138287	0.219513	91.8	0.131499	0.199393	91.84	0.156982	0.267439	91.84	0.161543	0.221793	91.84	0.164394	0.159156
	91.92	0.131918	0.272979	91.91	0.138355	0.220112	91.9	0.131517	0.199557	91.94	0.156988	0.267488	91.94	0.161698	0.222965	91.94	0.164565	0.160361
	92.02	0.131879	0.272602	92.01	0.138321	0.219812	92	0.131714	0.201354	92.04	0.157175	0.268998	92.04	0.161754	0.223389	92.04	0.164806	0.162061
	92.12	0.132234	0.276028	92.11	0.138196	0.21871	92.1	0.131806	0.202193	92.14	0.157572	0.272203	92.14	0.16174	0.223283	92.14	0.164948	0.163062
	92.22	0.132496	0.278556	92.21	0.13823	0.21901	92.2	0.13165	0.20077	92.24	0.157873	0.274633	92.24	0.161841	0.224047	92.24	0.164933	0.162956
	92.32	0.132413	0.277755	92.31	0.138559	0.221911	92.3	0.131655	0.200815	92.34	0.157948	0.275239	92.34	0.162089	0.225922	92.34	0.164987	0.163337
	92.42	0.132335	0.277002	92.41	0.13879	0.223948	92.4	0.131952	0.203524	92.44	0.157914	0.274964	92.44	0.162285	0.227405	92.44	0.16522	0.16498
	92.52	0.132466	0.278267	92.51	0.138853	0.224504	92.5	0.13232	0.206881	92.54	0.158151	0.276878	92.54	0.162491	0.228963	92.54	0.165488	0.16687
	92.62	0.132844	0.281914	92.61	0.138861	0.224575	92.6	0.132388	0.207501	92.64	0.158561	0.280188	92.64	0.16266	0.230241	92.64	0.165632	0.167885
	92.72	0.13309	0.284288	92.71	0.138835	0.224345	92.7	0.132236	0.206115	92.74	0.15848	0.279534	92.74	0.16253	0.229258	92.74	0.165533	0.167187
	92.82	0.133024	0.283651	92.81	0.138788	0.223931	92.8	0.132212	0.205896	92.84	0.158313	0.278186	92.84	0.162285	0.227405	92.84	0.165383	0.166129
	92.92	0.132929	0.282734	92.91	0.138824	0.224248	92.9	0.132351	0.207164	92.94	0.159389	0.286873	92.94	0.163238	0.234613	92.94	0.166321	0.172743
	93.02	0.132923	0.282677	93.01	0.13898	0.225624	93	0.132512	0.208632	93.04	0.159304	0.286187	93.04	0.16366	0.237804	93.04	0.166618	0.174837
	93.12	0.132935	0.282792	93.11	0.13905	0.226241	93.1	0.132528	0.208778	93.14	0.159155	0.284984	93.14	0.163503	0.236617	93.14	0.166412	0.173385
	93.22	0.132986	0.283284	93.21	0.138972	0.225553	93.2	0.132263	0.206361	93.24	0.159421	0.287131	93.24	0.163636	0.237623	93.24	0.166607	0.17476
	93.32	0.133261	0.285938	93.31	0.139137	0.227009	93.3	0.13218	0.205604	93.34	0.159516	0.287898	93.34	0.163665	0.237842	93.34	0.166715	0.175521
	93.42	0.133514	0.28838	93.41	0.139585	0.230959	93.4	0.132972	0.212828	93.44	0.159593	0.28852	93.44	0.163616	0.237471	93.44	0.166716	0.175528
	93.52	0.133749	0.290647	93.51	0.139624	0.231303	93.5	0.133216	0.215053	93.54	0.159842	0.29053	93.54	0.163676	0.237925	93.54	0.16679	0.17605
	93.62	0.133928	0.292375	93.61	0.139654	0.231568	93.6	0.133046	0.213503	93.64	0.159947	0.291378	93.64	0.163857	0.239294	93.64	0.166833	0.176353
	93.72	0.13385	0.291622	93.71	0.139799	0.232847	93.7	0.133033	0.213384	93.74	0.15983	0.290434	93.74	0.164087	0.241034	93.74	0.166879	0.176678
	93.82	0.133709	0.290261	93.81	0.139873	0.233499	93.8	0.133129	0.21426	93.84	0.159818	0.290337	93.84	0.164197	0.241866	93.84	0.167222	0.179096
	93.92	0.133689	0.290068	93.91	0.139775	0.232635	93.9	0.133328	0.216075	93.94	0.160012	0.291903	93.94	0.164176	0.241707	93.94	0.167151	0.178595
	94.02	0.133865	0.291767	94.01	0.139666	0.231674	94	0.133531	0.217926	94.04	0.160292	0.294164	94.04	0.164271	0.242425	94.04	0.167193	0.178892
	94.12	0.134214	0.295134	94.11	0.139771	0.2326	94.1	0.133658	0.219085	94.14	0.160543	0.29619	94.14	0.164499	0.24415	94.14	0.167499	0.181049
	94.22	0.134346	0.296408	94.21	0.13995	0.234178	94.2	0.133692	0.219395	94.24	0.160692	0.297393	94.24	0.164589	0.244831	94.24	0.167617	0.181881
	94.32	0.134117	0.294198	94.31	0.139978	0.234425	94.3	0.133577	0.218346	94.34	0.16072	0.297619	94.34	0.164529	0.244377	94.34	0.167605	0.181797
	94.42	0.134032	0.293378	94.41	0.140002	0.234637	94.4	0.133492	0.217571	94.44	0.160699	0.29745	94.44	0.164513	0.244256	94.44	0.167621	0.181909
	94.52	0.134245	0.295434	94.51	0.140119	0.235668	94.5	0.133668	0.219176	94.54	0.160704	0.29749	94.54	0.164604	0.244944	94.54	0.167782	0.183045
	94.62	0.134355	0.296495	94.61	0.140204	0.236418	94.6	0.133835	0.220699	94.64	0.160723	0.297643	94.64	0.164751	0.246056	94.64	0.167921	0.184025
	94.72	0.13436	0.296543	94.71	0.140234	0.236683	94.7	0.133753	0.219951	94.74	0.160818	0.29841	94.74	0.164885	0.247069	94.74	0.167978	0.184427
	94.82	0.134402	0.296949	94.81	0.140266	0.236965	94.8	0.133714	0.219595	94.84	0.160951	0.299484	94.84	0.164958	0.247621	94.84	0.168018	0.184709
	94.92	0.13445	0.297412	94.91	0.14035	0.237706	94.9	0.133874	0.221055	94.94	0.16103	0.300122	94.94	0.165031	0.248173	94.94	0.168012	0.184666
	95.02	0.134538	0.298261	95.01	0.140451	0.238596	95	0.134004	0.22224	95.04	0.161099	0.300679	95.04	0.16511	0.248771	95.04	0.167974	0.184398
	95.12	0.134624	0.299091	95.11	0.140395	0.238102	95.1	0.134027	0.22245	95.14	0.161204	0.301527	95.14	0.16502	0.24809	95.14	0.167926	0.18406
	95.22	0.134597	0.29883	95.21	0.140224	0.236594	95.2	0.13402	0.222386	95.24	0.16131	0.302383	95.24	0.164852	0.24682	95.24	0.167875	0.1837
	95.32	0.134565	0.298521	95.31	0.140228	0.23663	95.3	0.133977	0.221994	95.34	0.161384	0.30298	95.34	0.164896	0.247152	95.34	0.167881	0.183743
	95.42	0.134697	0.299795	95.41	0.140401	0.238155	95.4	0.133958	0.221821	95.44	0.161443	0.303457	95.44	0.165083	0.248567	95.44	0.168018	0.184709
	95.52	0.134932	0.302063	95.51	0.140476	0.238817	95.5	0.134071	0.222852	95.54	0.161505	0.303957	95.54	0.165154	0.249104	95.54	0.168235	0.186239
	95.62	0.135111	0.30379	95.61	0.140443	0.238526	95.6	0.134294	0.224886	95.64	0.161537	0.304215	95.64	0.165149	0.249066	95.64	0.168135	0.185534
	95.72	0.135205	0.304697	95.71	0.140513	0.239143	95.7	0.134462	0.226418	95.74	0.161488	0.30382	95.74	0.165218	0.249588	95.74	0.168005	0.184617
	95.82	0.135215	0.304794	95.81	0.140613	0.240025	95.8	0.134487	0.226646	95.84	0.161323	0.302488	95.84	0.165178	0.249285	95.84	0.168044	0.184892
	95.92	0.135085	0.303539	95.91	0.140528	0.239275	95.9	0.134502	0.226783	95.94	0.161115	0.300808	95.94	0.164909	0.247251	95.94	0.167909	0.18394
	96.02	0.13494	0.30214	96.01	0.140407	0.238208	96	0.134495	0.226719	96.04	0.161074	0.300477	96.04	0.164713	0.245768	96.04	0.167756	0.182861
	96.12	0.134968	0.30241	96.11	0.140467	0.238737	96.1	0.134298	0.224922	96.14	0.161271	0.302068	96.14	0.164791	0.246358	96.14	0.167795	0.183136
	96.22	0.135178	0.304437	96.21	0.140521	0.239214	96.2	0.134088	0.223007	96.24	0.161615	0.304845	96.24	0.164984	0.247818	96.24	0.167983	0.184462
	96.32	0.13536	0.306193	96.31	0.140452	0.238605	96.3	0.134119	0.223289	96.34	0.161948	0.307534	96.34	0.165287	0.25011	96.34	0.168271	0.186493
	96.42	0.135289	0.305508	96.41	0.140452	0.238605	96.4	0.134244	0.224429	96.44	0.162015	0.308075	96.44	0.165506	0.251766	96.44	0.168427	0.187593
	96.52	0.135128	0.303954	96.51	0.140521	0.239214	96.5	0.134261	0.224585	96.54	0.16196	0.307631	96.54	0.165533	0.25197	96.54	0.168457	0.187804
	96.62	0.135164	0.304302	96.61	0.140439	0.23849	96.6	0.134159	0.223654	96.64	0.161966	0.307679	96.64	0.165403	0.250987	96.64	0.168485	0.188002
	96.72	0.135269	0.305315	96.71	0.140283	0.237115	96.7	0.134072	0.222861	96.74	0.161971	0.30772	96.74	0.165307	0.250261	96.74	0.168534	0.188347
	96.82	0.135215	0.304794	96.81	0.140453	0.238614	96.8	0.134147	0.223545	96.84	0.161953	0.307574	96.84	0.165378	0.250798	96.84	0.168598	0.188798
	96.92	0.135244	0.305074	96.91	0.140808	0.241745	96.9	0.134375	0.225624	96.94	0.161984	0.307824	96.94	0.165482	0.251585	96.94	0.168617	0.188932
	97.02	0.13533	0.305904	97.01	0.140848	0.242097	97	0.134503	0.226792	97.04	0.162021	0.308123	97.04	0.165522	0.251887	97.04	0.168547	0.188439
	97.12	0.135285	0.305469	97.11	0.140486	0.238905	97.1	0.134426	0.226089	97.14	0.161983	0.307816	97.14	0.165503	0.251743	97.14	0.168504	0.188136
	97.22	0.135257	0.305199	97.21	0.140171	0.236127	97.2	0.134219	0.224201	97.24	0.161965	0.307671	97.24	0.165526	0.251917	97.24	0.168593	0.188763
	97.32	0.135469	0.307245	97.31	0.140814	0.241797	97.3	0.134471	0.2265	97.34	0.162057	0.308414	97.34	0.165647	0.252832	97.34	0.168655	0.1892
	97.42	0.135737	0.309831	97.41	0.141327	0.246321	97.4	0.135052	0.231799	97.44	0.162165	0.309286	97.44	0.165776	0.253808	97.44	0.168572	0.188615
	97.52	0.135875	0.311163	97.51	0.141204	0.245237	97.5	0.135033	0.231626	97.54	0.162226	0.309778	97.54	0.165899	0.254738	97.54	0.168579	0.188664
	97.62	0.13582	0.310632	97.61	0.140904	0.242591	97.6	0.134744	0.22899	97.64	0.162206	0.309617	97.64	0.166009	0.25557	97.64	0.168808	0.190279
	97.72	0.135626	0.30876	97.71	0.140738	0.241127	97.7	0.134484	0.226619	97.74	0.162115	0.308882	97.74	0.166028	0.255714	97.74	0.168999	0.191626
	97.82	0.135452	0.307081	97.81	0.140712	0.240898	97.8	0.134485	0.226628	97.84	0.162088	0.308664	97.84	0.165972	0.255291	97.84	0.169008	0.191689
										97.94	0.162176	0.309375	97.94	0.165873	0.254542	97.94	0.168896	0.1909
										98.04	0.162315	0.310497	98.04	0.165758	0.253672	98.04	0.168784	0.19011
										98.14	0.162452	0.311603	98.14	0.165766	0.253732	98.14	0.168885	0.190822
										98.24	0.162574	0.312588	98.24	0.165969	0.255268	98.24	0.169333	0.193981

## Sheet: Fig. 1g_RNase probing
	Reversible RNA phosphorylation stabilizes tRNA for cellular thermotolerance
	T. Ohira, K. Minowa, K. Sugiyama, S. Yamashita, Y. Sakaguchi, K. Miyauchi, R. Noguchi, A. Kaneko, I. Orita, T. Fukui, K. Tomita, T. Suzuki.
	Fig. 1g. RNase probing of S. tokodaii tRNAVal3 with or without Up47.
		Intact tRNA remained [%]
		tRNAVal3 with Up					tRNAVal3 without Up
	Time (min)	Experiment 1	Experiment 2	Experiment 3	Average	S.D.	Experiment 1	Experiment 2	Experiment 3	Average	S.D.
	0	91.5507	91.4391	96.0471	93	3	94.1107	92.4875	95.2604	94	1
	1	69.8032	69.2703	56.2453	65	8	50.6024	40.3415	20.913	37	15
	3	56.5648	54.364	35.3071	49	12	20.0769	17.1848	9.00017	15	6
	5	48.5748	45.6812	25.5881	40	13	14.5683	12.1702	6.82066	11	4
	10	38.9874	36.438	18.4573	31	11	9.85264	7.87484	6.36509	8	2
	15	37.107	31.3591	15.931	28	11	8.54821	6.73649	6.60787	7	1
	30	34.0626	26.8593	14.7302	25	10	7.39627	5.27699	7.05403	7	1
