# Supplementary material for: Reversible RNA phosphorylation stabilizes tRNA for cellular thermotolerance
Source: Nature. 2022 Apr 27;605(7909):372–9. doi: 10.1038/s41586-022-04677-2 (PMC9095486; doi:10.1038/s41586-022-04677-2)
Supplement: Supplementary file 6 — Source Data Fig. 3 [file 41586_2022_4677_MOESM6_ESM.xlsx]

## Sheet: Fig 3d
	Reversible RNA phosphorylation stabilizes tRNA for cellular thermotolerance
	T. Ohira, K. Minowa, K. Sugiyama, S. Yamashita, Y. Sakaguchi, K. Miyauchi, R. Noguchi, A. Kaneko, I. Orita, T. Fukui, K. Tomita, T. Suzuki.
	Fig. 3d. Growth measurement (OD600) of T. kodakarensis strains
	OD600 was calibrated by dividing observed value with path length (1.6 cm).
	83℃
		KU216								DqueE								DarkI								DqueE/DarkI
		Experiment 1		Experiment 2		Experiment 3		Average	S.D.	Experiment 1		Experiment 2		Experiment 3		Average	S.D.	Experiment 1		Experiment 2		Experiment 3		Average	S.D.	Experiment 1		Experiment 2		Experiment 3		Average	S.D.
	Time [h]	observed value	OD600	observed value	OD600	observed value	OD600			observed value	OD600	observed value	OD600	observed value	OD600			observed value	OD600	observed value	OD600	observed value	OD600			observed value	OD600	observed value	OD600	observed value	OD600
	0	0.01	0.00625	0.01	0.00625	0.01	0.00625	0.00625	0	0.01	0.00625	0.01	0.00625	0.01	0.00625	0.00625	0	0.01	0.00625	0.01	0.00625	0.01	0.00625	0.00625	0	0.01	0.00625	0.01	0.00625	0.01	0.00625	0.00625	0
	2	0.051	0.031875	0.066	0.04125	0.056	0.035	0.0360417	0.00389756	0.051	0.031875	0.081	0.050625	0.081	0.050625	0.044375	0.00883883	0.083	0.051875	0.107	0.066875	0.106	0.06625	0.0616667	0.00692845	0.038	0.02375	0.071	0.044375	0.035	0.021875	0.03	0.0101934
	4	0.205	0.128125	0.186	0.11625	0.207	0.129375	0.124583	0.00591461	0.182	0.11375	0.178	0.11125	0.2026	0.126625	0.117208	0.00673635	0.31	0.19375	0.34	0.2125	0.425	0.265625	0.223958	0.0304409	0.091	0.056875	0.124	0.0775	0.129	0.080625	0.0716667	0.0105368
	6	0.829	0.518125	0.787	0.491875	0.827	0.516875	0.508958	0.0120905	0.679	0.424375	0.689	0.430625	0.742	0.46375	0.439583	0.0172779	1.074	0.67125	1.054	0.65875	1.194	0.74625	0.692083	0.0386401	0.35	0.21875	0.377	0.235625	0.413	0.258125	0.2375	0.0161294
	8	1.513	0.945625	1.446	0.90375	1.548	0.9675	0.938958	0.0264493	1.16	0.725	1.167	0.729375	1.29	0.80625	0.753542	0.0373132	1.516	0.9475	1.551	0.969375	1.556	0.9725	0.963125	0.011122	0.48	0.3	0.55	0.34375	0.68	0.425	0.35625	0.0517908
	10	1.734	1.08375	1.768	1.105	1.764	1.1025	1.09708	0.00948317	1.501	0.938125	1.535	0.959375	1.529	0.955625	0.951042	0.00926088	1.614	1.00875	1.717	1.07312	1.706	1.06625	1.04938	0.028863	1.004	0.6275	1.041	0.650625	1.269	0.793125	0.690417	0.0732368
	87℃
		KU216								DqueE								DarkI								DqueE/DarkI
		Experiment 1		Experiment 2		Experiment 3		Average	S.D.	Experiment 1		Experiment 2		Experiment 3		Average	S.D.	Experiment 1		Experiment 2		Experiment 3		Average	S.D.	Experiment 1		Experiment 2		Experiment 3		Average	S.D.
	Time [h]	observed value	OD600	observed value	OD600	observed value	OD600			observed value	OD600	observed value	OD600	observed value	OD600			observed value	OD600	observed value	OD600	observed value	OD600			observed value	OD600	observed value	OD600	observed value	OD600
	0	0.01	0.00625	0.01	0.00625	0.01	0.00625	0.00625	0	0.01	0.00625	0.01	0.00625	0.01	0.00625	0.00625	0	0.01	0.00625	0.01	0.00625	0.01	0.00625	0.00625	0	0.01	0.00625	0.01	0.00625	0.01	0.00625	0.00625	0
	2	0.116	0.0725	0.08	0.05	0.152	0.095	0.0725	0.0183712	0.085	0.053125	0.086	0.05375	0.09	0.05625	0.054375	0.00135015	0.085	0.053125	0.104	0.065	0.104	0.065	0.0610417	0.00559793	0.047	0.029375	0.049	0.030625	0.059	0.036875	0.0322917	0.00328084
	4	0.474	0.29625	0.411	0.256875	0.511	0.319375	0.290833	0.0258014	0.2	0.125	0.233	0.145625	0.24	0.15	0.140208	0.0109012	0.319	0.199375	0.41	0.25625	0.382	0.23875	0.231458	0.0237847	0.105	0.065625	0.091	0.056875	0.076	0.0475	0.0566667	0.00740097
	6	1.105	0.690625	1.04	0.65	1.221	0.763125	0.70125	0.0467902	0.476	0.2975	0.512	0.32	0.536	0.335	0.3175	0.015411	0.765	0.478125	0.926	0.57875	0.736	0.46	0.505625	0.0522339	0.119	0.074375	0.103	0.064375	0.077	0.048125	0.0622917	0.0108173
	8	1.644	1.0275	1.554	0.97125	1.608	1.005	1.00125	0.0231166	0.915	0.571875	0.828	0.5175	0.949	0.593125	0.560833	0.0318457	1.232	0.77	1.296	0.81	1.172	0.7325	0.770833	0.0316447	0.182	0.11375	0.131	0.081875	0.074	0.04625	0.080625	0.0275709
	10	1.659	1.03687	1.589	0.993125	1.569	0.980625	1.00354	0.0241163	1.248	0.78	1.146	0.71625	1.256	0.785	0.760417	0.0312972	1.45	0.90625	1.362	0.85125	1.43	0.89375	0.88375	0.0235407	0.262	0.16375	0.167	0.104375	0.15	0.09375	0.120625	0.0308009
	91℃
		KU216								DqueE								DarkI								DqueE/DarkI
		Experiment 1		Experiment 2		Experiment 3		Average	S.D.	Experiment 1		Experiment 2		Experiment 3		Average	S.D.	Experiment 1		Experiment 2		Experiment 3		Average	S.D.	Experiment 1		Experiment 2		Experiment 3		Average	S.D.
	Time [h]	observed value	OD600	observed value	OD600	observed value	OD600			observed value	OD600	observed value	OD600	observed value	OD600			observed value	OD600	observed value	OD600	observed value	OD600			observed value	OD600	observed value	OD600	observed value	OD600
	0	0.01	0.00625	0.01	0.00625	0.01	0.00625	0.00625	0	0.01	0.00625	0.01	0.00625	0.01	0.00625	0.00625	0	0.01	0.00625	0.01	0.00625	0.01	0.00625	0.00625	0	0.01	0.00625	0.01	0.00625	0.01	0.00625	0.00625	0
	2	0.046	0.02875	0.071	0.044375	0.08	0.05	0.0410417	0.00898977	0.041	0.025625	0.052	0.0325	0.055	0.034375	0.0308333	0.00376156	0.1	0.0625	0.115	0.071875	0.115	0.071875	0.06875	0.00441942	0.07	0.04375	0.041	0.025625	0.036	0.0225	0.030625	0.00936805
	4	0.209	0.130625	0.231	0.144375	0.236	0.1475	0.140833	0.00733026	0.041	0.025625	0.045	0.028125	0.044	0.0275	0.0270833	0.0010623	0.315	0.196875	0.267	0.166875	0.34	0.2125	0.192083	0.018932	0.046	0.02875	0.034	0.02125	0.033	0.020625	0.0235417	0.00369168
	6	0.429	0.268125	0.605	0.378125	0.666	0.41625	0.354167	0.0628	-0.003	-0.001875	0.018	0.01125	-0.005	-0.003125	0.00208333	0.00650187	0.552	0.345	0.467	0.291875	0.509	0.318125	0.318333	0.0216887	0.017	0.010625	-0.015	-0.009375	0.005	0.003125	0.00145833	0.00824958
	8	0.698	0.43625	0.872	0.545	1.016	0.635	0.53875	0.0812596	0.007	0.004375	0.055	0.034375	0.011	0.006875	0.0152083	0.0135913	0.681	0.425625	0.537	0.335625	0.657	0.410625	0.390625	0.03937	0.027	0.016875	0.025	0.015625	0.015	0.009375	0.0139583	0.00328084
	10	0.962	0.60125	1.072	0.67	1.233	0.770625	0.680625	0.069554	0.007	0.004375	0.038	0.02375	0.052	0.0325	0.0202083	0.0117519	0.879	0.549375	0.629	0.393125	0.838	0.52375	0.48875	0.0684216	0.044	0.0275	0.036	0.0225	0.039	0.024375	0.0247917	0.00206239

## Sheet: Fig3f
	Reversible RNA phosphorylation stabilizes tRNA for cellular thermotolerance
	T. Ohira, K. Minowa, K. Sugiyama, S. Yamashita, Y. Sakaguchi, K. Miyauchi, R. Noguchi, A. Kaneko, I. Orita, T. Fukui, K. Tomita, T. Suzuki.
	Fig. 3f. Kinetic analysis of TkArkI
	Observed initial velocities (Vi) towards each substrate concentration.
	tRNA [nM]	Vi [nM/min]				ATP [uM]	Vi [nM/min]
		Replicate 1	Replicate 2	Replicate 3			Replicate 1	Replicate 2	Replicate 3
	5000	8.57759	9.43966	8.23276		1000	202.5	183.75	205
	2500	10.0431	9.78448	8.18966		500	128.75	127.5	127.5
	2000	10.1293	10.3448	9.09483		250	71.25	73.75	72.5
	1000	9.35345	10.6897	9.31034		125	41.25	38.75	36.25
	500	8.23276	10.6035	7.67241		62.5	21.25	18.75	21.25
	250	6.98276	5.81897	7.37069		31.25	12.5	11.25	12.5
	100	5.34483	4.05172	5.12931		15.625	8.75	7.5	7.5
