# Supplementary material for: Reversible RNA phosphorylation stabilizes tRNA for cellular thermotolerance
Source: Nature. 2022 Apr 27;605(7909):372–9. doi: 10.1038/s41586-022-04677-2 (PMC9095486; doi:10.1038/s41586-022-04677-2)
Supplement: Supplementary file 7 — Source Data Fig. 4 [file 41586_2022_4677_MOESM7_ESM.xlsx]

## Sheet: Fig 4g
	Reversible RNA phosphorylation stabilizes tRNA for cellular thermotolerance
	T. Ohira, K. Minowa, K. Sugiyama, S. Yamashita, Y. Sakaguchi, K. Miyauchi, R. Noguchi, A. Kaneko, I. Orita, T. Fukui, K. Tomita, T. Suzuki.
	Fig. 4g Activities of a series of TkArkI mutants.
	Relative rate of Up47 formation was calculated by dividing by the average of WT TkArkI activities.
			incorporated 32P [pmol]	Relative rate of Up47 formation	Average	S.D.
	WT	Experiment 1	0.289	0.939328	1	0.107155
		Experiment 2	0.354	1.1506
		Experiment 3	0.28	0.910076
	K32A	Experiment 1	0.011	0.035753	0.0422535	0.00702139
		Experiment 2	0.012	0.0390033
		Experiment 3	0.016	0.0520043
	G33A	Experiment 1	0.015	0.0487541	0.0465872	0.00153219
		Experiment 2	0.014	0.0455038
		Experiment 3	0.014	0.0455038
	K51A	Experiment 1	0.013	0.0422535	0.0227519	0.0147759
		Experiment 2	0.006	0.0195016
		Experiment 3	0.002	0.00650054
	E65A	Experiment 1	0.024	0.0780065	0.0801733	0.00306438
		Experiment 2	0.026	0.084507
		Experiment 3	0.024	0.0780065
	R95A	Experiment 1	0.124	0.403034	0.51571	0.0915605
		Experiment 2	0.193	0.627302
		Experiment 3	0.159	0.516793
	H130A	Experiment 1	0.027	0.0877573	0.0942579	0.0165732
		Experiment 2	0.036	0.11701
		Experiment 3	0.024	0.0780065
	Q132A	Experiment 1	0.016	0.0520043	0.0541712	0.0055244
		Experiment 2	0.019	0.0617551
		Experiment 3	0.015	0.0487541
	K137A	Experiment 1	0.028	0.0910076	0.114843	0.0231863
		Experiment 2	0.033	0.107259
		Experiment 3	0.045	0.146262
	D149A	Experiment 1	0.001	0.00325027	0.00325027	4.33681e-19
		Experiment 2	0.001	0.00325027
		Experiment 3	0.001	0.00325027
	N160A	Experiment 1	0.015	0.0487541	0.092091	0.0311001
		Experiment 2	0.033	0.107259
		Experiment 3	0.037	0.12026
	T162A	Experiment 1	0.027	0.0877573	0.0942579	0.00702139
		Experiment 2	0.032	0.104009
		Experiment 3	0.028	0.0910076
	Y200A	Experiment 1	0.125	0.406284	0.496208	0.0772049
		Experiment 2	0.183	0.5948
		Experiment 3	0.15	0.487541
	K201A	Experiment 1	0.009	0.0292524	0.0335861	0.00306438
		Experiment 2	0.011	0.035753
		Experiment 3	0.011	0.035753
	R202A	Experiment 1	0.14	0.455038	0.495125	0.054409
		Experiment 2	0.176	0.572048
		Experiment 3	0.141	0.458288
