# Supplementary material for: Reversible RNA phosphorylation stabilizes tRNA for cellular thermotolerance
Source: Nature. 2022 Apr 27;605(7909):372–9. doi: 10.1038/s41586-022-04677-2 (PMC9095486; doi:10.1038/s41586-022-04677-2)
Supplement: Supplementary file 8 — Source Data Fig. 5 [file 41586_2022_4677_MOESM8_ESM.xlsx]

## Sheet: Fig5c
	Reversible RNA phosphorylation stabilizes tRNA for cellular thermotolerance
	T. Ohira, K. Minowa, K. Sugiyama, S. Yamashita, Y. Sakaguchi, K. Miyauchi, R. Noguchi, A. Kaneko, I. Orita, T. Fukui, K. Tomita, T. Suzuki.
	Fig. 5c. Kinetic analysis of TkKptA
	Observed initial velocities (Vi) towards each substrate concentration.
	tRNA [nM]	Vi [nM/s]
		Replicate 1	Replicate 2	Replicate 3
	800	14.9933	24.64	18.24
	400	19.8667	27.64	16.4
	200	16.6533	18.1667	11.2467
	100	8.24667	10.2133	10.9533
	50	3.96	3.17333	4.64667
	25	1.45333	1.34	1.55333
	12.5	0.72	0.28	0.626667

## Sheet: Fig5e
	Reversible RNA phosphorylation stabilizes tRNA for cellular thermotolerance
	T. Ohira, K. Minowa, K. Sugiyama, S. Yamashita, Y. Sakaguchi, K. Miyauchi, R. Noguchi, A. Kaneko, I. Orita, T. Fukui, K. Tomita, T. Suzuki.
	Fig. 5e. Peak intensity of each Up47-containing fragment detected in the tRNA fraction from E. coli strains.
	Relative peak intensity is the ratio of each fragment versus that of non-expressed sample. As a loading control, intensity of control fragment (m5UYCGp) was refered in each experiment.
	Raw peak intensity
	IPTG [mM]		0			10			100
		Experiment 1	Experiment 2	Experiment 3	Experiment 1	Experiment 2	Experiment 3	Experiment 1	Experiment 2	Experiment 3
	m5UYCGp	127000000	180000000	156000000	135000000	135000000	141000000	93700000	157000000	142000000
	UpCGp	6350000	7530000	6180000	2680000	4430000	3460000	2250000	2040000	1690000
	UpCUGp	1040000	1140000	1010000	181000	266000	183000	90100	110000	122000
	UpCAGp	1370000	1400000	2120000	391000	467000	412000	216000	7090	31200
	UpCACAGp	1020000	1100000	2010000	334000	286000	611000	101000	106000	182000
	Relative peak intensity
	IPTG [mM]		0			10			100
		Experiment 1	Experiment 2	Experiment 3	Experiment 1	Experiment 2	Experiment 3	Experiment 1	Experiment 2	Experiment 3
	UpCGp	1	1	1	0.397037	0.784418	0.619431	0.480256	0.310605	0.300424
	UpCUGp	1	1	1	0.163725	0.311111	0.200463	0.117424	0.110627	0.132701
	UpCAGp	1	1	1	0.268489	0.444762	0.215014	0.213696	0.00580619	0.016168
	UpCACAGp	1	1	1	0.308046	0.346667	0.336318	0.13421	0.110481	0.0994745
	Average
	IPTG [mM]	0	10	100
	UpCGp	1	0.600295	0.363762
	UpCUGp	1	0.2251	0.120251
	UpCAGp	1	0.309422	0.0785569
	UpCACAGp	1	0.330344	0.114722
	S.D.
	IPTG [mM]	0	10	100
	UpCGp	0	0.158725	0.0824789
	UpCUGp	0	0.0626412	0.00923082
	UpCAGp	0	0.0981585	0.0956517
	UpCACAGp	0	0.0163228	0.0144944
