# Supplementary material for: Reversible RNA phosphorylation stabilizes tRNA for cellular thermotolerance
Source: Nature. 2022 Apr 27;605(7909):372–9. doi: 10.1038/s41586-022-04677-2 (PMC9095486; doi:10.1038/s41586-022-04677-2)
Supplement: Supplementary file 9 — Source Data Extended Data Fig. 10 [file 41586_2022_4677_MOESM9_ESM.xlsx]

## Sheet: Extended Data Fig10b
	Reversible RNA phosphorylation stabilizes tRNA for cellular thermotolerance
	T. Ohira, K. Minowa, K. Sugiyama, S. Yamashita, Y. Sakaguchi, K. Miyauchi, R. Noguchi, A. Kaneko, I. Orita, T. Fukui, K. Tomita, T. Suzuki.
	Extended Data Fig 10 b. Peak intensity of each Up47-containing fragment detected in the tRNA fraction from E. coli strains harboring EcKptA.
	Relative peak intensity is the ratio of each fragment versus that of non-expressed sample. As a loading control, intensity of control fragment (m5UYCGp) was refered in each experiment.
	Raw peak intensity
	IPTG [mM]		0			10			100
		Experiment 1	Experiment 2	Experiment 3	Experiment 1	Experiment 2	Experiment 3	Experiment 1	Experiment 2	Experiment 3
	m5UYCGp	100000000	130000000	141000000	210000000	137000000	169000000	99300000	156000000	166000000
	UpCGp	6600000	9390000	9990000	8150000	4940000	5020000	204000	2610000	2990000
	UpCUGp	659000	902000	636000	77200	33100	52100	50000	59000	71200
	UpCAGp	1470000	2230000	1450000	433000	310000	132000	15400	28300	47500
	UpCACAGp	1470000	1770000	1300000	384000	458000	253000	68200	189000	159000
	Relative peak intensity
	IPTG [mM]		0			10			100
		Experiment 1	Experiment 2	Experiment 3	Experiment 1	Experiment 2	Experiment 3	Experiment 1	Experiment 2	Experiment 3
	UpCGp	1	1	1	0.588023	0.499211	0.419248	0.031127	0.231629	0.254224
	UpCUGp	1	1	1	0.0557844	0.0348212	0.068346	0.0764074	0.0545085	0.0950898
	UpCAGp	1	1	1	0.140266	0.131911	0.0759518	0.01055	0.0105755	0.0278251
	UpCACAGp	1	1	1	0.124393	0.245536	0.162371	0.0467216	0.0889831	0.103888
	Average
	IPTG [mM]	0	10	100
	UpCGp	1	0.502161	0.172327
	UpCUGp	1	0.0529839	0.0753352
	UpCAGp	1	0.116043	0.0163169
	UpCACAGp	1	0.177433	0.0798642
	S.D.
	IPTG [mM]	0	10	100
	UpCGp	0	0.0689338	0.100269
	UpCUGp	0	0.0138289	0.0165846
	UpCAGp	0	0.028553	0.00813755
	UpCACAGp	0	0.0505903	0.0242124

## Sheet: Extended Data Fig10d
	Reversible RNA phosphorylation stabilizes tRNA for cellular thermotolerance
	T. Ohira, K. Minowa, K. Sugiyama, S. Yamashita, Y. Sakaguchi, K. Miyauchi, R. Noguchi, A. Kaneko, I. Orita, T. Fukui, K. Tomita, T. Suzuki.
	Extended Data Fig 10 d. Peak intensity of each Up47-containing fragment detected in the tRNA fraction from E. coli strains harboring ScTpt1p.
	Raw peak intensity
	IPTG [mM]		0			10			100
		Experiment 1	Experiment 2	Experiment 3	Experiment 1	Experiment 2	Experiment 3	Experiment 1	Experiment 2	Experiment 3
	m5UYCGp	119000000	160000000	171000000	174000000	118000000	114000000	99300000	132000000	132000000
	UpCGp	7170000	9820000	9140000	1470000	1110000	782000	204000	265000	180000
	UpCUGp	755000	997000	407000	32200	37700	29300	50000	0	7720
	UpCAGp	1070000	1520000	1700000	6410	0	0	15400	0	0
	UpCACAGp	581000	804000	873000	80800	41800	50400	68200	32800	50200
	Relative peak intensity
	IPTG [mM]		0			10			100
		Experiment 1	Experiment 2	Experiment 3	Experiment 1	Experiment 2	Experiment 3	Experiment 1	Experiment 2	Experiment 3
	UpCGp	1	1	1	0.140215	0.153267	0.128337	0.0340964	0.03271	0.0255122
	UpCUGp	1	1	1	0.029168	0.0512725	0.107985	0.0793635	0	0.0245723
	UpCAGp	1	1	1	0.00409706	0	0	0.0172478	0	0
	UpCACAGp	1	1	1	0.0951115	0.070495	0.0865979	0.140671	0.0494497	0.0744923
	Average
	IPTG [mM]	0	10	100
	UpCGp	1	0.140607	0.0307729
	UpCUGp	1	0.0628086	0.0346452
	UpCAGp	1	0.00136569	0.00574928
	UpCACAGp	1	0.0840681	0.0882045
	S.D.
	IPTG [mM]	0	10	100
	UpCGp	0	0.0101815	0.00376265
	UpCUGp	0	0.0331949	0.0331737
	UpCAGp	0	0.00193137	0.00813071
	UpCACAGp	0	0.0102076	0.0384826
